# Supplementary material for: Stability of dynamic radiomics features in cardiac MRI under noise
Source: Eur Heart J Imaging Methods Pract. 2026 Mar 13;4(1):qyag041. doi: 10.1093/ehjimp/qyag041 (PMC13007595; doi:10.1093/ehjimp/qyag041)
Supplement: qyag041_Supplementary_Data [file qyag041_supplementary_data.zip]

Archive with 7 entries (7 files):
- Supplementary_Figure_legend.docx
- supp_fig1.eps
- supp_fig2.eps
- supp_fig3.eps
- supp_fig4.eps
- supp_fig5.eps
- supp_tab.xlsx
