# Supplementary material for: Stability of dynamic radiomics features in cardiac MRI under noise
Source: Eur Heart J Imaging Methods Pract. 2026 Mar 13;4(1):qyag041. doi: 10.1093/ehjimp/qyag041 (PMC13007595; doi:10.1093/ehjimp/qyag041)
Supplement: qyag041_Supplementary_Data [file qyag041_supplementary_data.zip › supp_tab.xlsx]

## Sheet: supp_tab1
Feature_name	mean_mae	sd	rank	mean_within_mae	within_sd	within_rank
lbp-2D_glrlm_GrayLevelNonUniformity	0	0	1	0	0	1
lbp-2D_glrlm_LongRunEmphasis	0	0	1	0	0	1
lbp-2D_glrlm_LongRunHighGrayLevelEmphasis	0	0	1	0	0	1
lbp-2D_glrlm_LongRunLowGrayLevelEmphasis	0	0	1	0	0	1
lbp-2D_glrlm_RunEntropy	0	0	1	0	0	1
lbp-2D_glrlm_RunLengthNonUniformity	0	0	1	0	0	1
lbp-2D_glrlm_RunLengthNonUniformityNormalized	0	0	1	0	0	1
lbp-2D_glrlm_RunPercentage	0	0	1	0	0	1
lbp-2D_glrlm_RunVariance	0	0	1	0	0	1
lbp-2D_glrlm_ShortRunEmphasis	0	0	1	0	0	1
lbp-2D_glrlm_ShortRunHighGrayLevelEmphasis	0	0	1	0	0	1
lbp-2D_glrlm_ShortRunLowGrayLevelEmphasis	0	0	1	0	0	1
lbp-2D_glszm_LargeAreaEmphasis	0	0	1	0	0	1
lbp-2D_glszm_LargeAreaHighGrayLevelEmphasis	0	0	1	0	0	1
lbp-2D_glszm_LargeAreaLowGrayLevelEmphasis	0	0	1	0	0	1
lbp-2D_glszm_SmallAreaEmphasis	0	0	1	0	0	1
lbp-2D_glszm_SmallAreaHighGrayLevelEmphasis	0	0	1	0	0	1
lbp-2D_glszm_SmallAreaLowGrayLevelEmphasis	0	0	1	0	0	1
lbp-2D_glszm_ZonePercentage	0	0	1	0	0	1
lbp-2D_gldm_DependenceEntropy	0	0	1	0	0	1
lbp-2D_gldm_DependenceNonUniformity	0	0	1	0	0	1
lbp-2D_gldm_DependenceNonUniformityNormalized	0	0	1	0	0	1
lbp-2D_gldm_DependenceVariance	0	0	1	0	0	1
lbp-2D_gldm_GrayLevelNonUniformity	0	0	1	0	0	1
lbp-2D_gldm_LargeDependenceEmphasis	0	0	1	0	0	1
lbp-2D_gldm_LargeDependenceHighGrayLevelEmphasis	0	0	1	0	0	1
lbp-2D_gldm_LargeDependenceLowGrayLevelEmphasis	0	0	1	0	0	1
lbp-2D_gldm_SmallDependenceEmphasis	0	0	1	0	0	1
lbp-2D_gldm_SmallDependenceHighGrayLevelEmphasis	0	0	1	0	0	1
lbp-2D_gldm_SmallDependenceLowGrayLevelEmphasis	0	0	1	0	0	1
wavelet-LLH_firstorder_Energy	8.82688e-18	3.63613e-17	1	8.2561e-18	3.48604e-17	1
wavelet-LLH_firstorder_TotalEnergy	9.72093e-18	3.89104e-17	1	9.0809e-18	3.79035e-17	1
wavelet-LHH_firstorder_Energy	0	0	1	0	0	1
wavelet-LHH_firstorder_TotalEnergy	0	0	1	0	0	1
wavelet-HLH_firstorder_Energy	0	0	1	0	0	1
wavelet-HLH_firstorder_TotalEnergy	0	0	1	0	0	1
wavelet-HHH_firstorder_Energy	0	0	1	0	0	1
wavelet-HHH_firstorder_TotalEnergy	0	0	1	0	0	1
lbp-2D_firstorder_Energy	0.00311627	0.0032595	2	0.001963	0.00138139	2
lbp-2D_firstorder_TotalEnergy	0.00311627	0.0032595	2	0.001963	0.00138139	2
wavelet-HHH_gldm_GrayLevelNonUniformity	0.0296552	0.0250503	4	0.0291941	0.0244785	5
original_firstorder_Energy	0.0689958	0.0792019	8	0.0458602	0.0387583	7
original_firstorder_TotalEnergy	0.0689958	0.0792019	7	0.0458602	0.0387583	7
wavelet-LLL_firstorder_TotalEnergy	0.101085	0.111833	14	0.0666124	0.0575398	13
wavelet-LLL_firstorder_Energy	0.101085	0.111833	14	0.0666124	0.0575398	13
original_firstorder_RootMeanSquared	0.186051	0.756365	20	0.085493	0.0677338	21
wavelet-LLL_firstorder_RootMeanSquared	0.149673	0.454464	20	0.077444	0.057964	18
wavelet-LHL_firstorder_TotalEnergy	0.0710205	0.0584652	11	0.0613592	0.0468962	14
wavelet-LHL_firstorder_Energy	0.0710205	0.0584652	11	0.0613592	0.0468962	14
original_firstorder_Mean	0.188972	0.839561	21	0.0871089	0.0699351	21
wavelet-LLL_firstorder_Mean	0.155463	0.510456	21	0.0818836	0.0627405	19
wavelet-LLL_firstorder_Median	0.173748	0.350847	35	0.116817	0.0852358	47
wavelet-HHL_firstorder_Energy	0.0617203	0.0605253	7	0.0368207	0.0291639	6
wavelet-HHL_firstorder_TotalEnergy	0.0617203	0.0605253	7	0.0368207	0.0291639	6
wavelet-HLL_firstorder_Energy	0.0848541	0.0798517	13	0.069173	0.0536655	17
wavelet-HLL_firstorder_TotalEnergy	0.0848541	0.0798517	13	0.069173	0.0536655	17
original_firstorder_Median	0.316009	1.65742	50	0.143063	0.131885	70
wavelet-LLH_gldm_GrayLevelNonUniformity	0.13125	0.0960659	35	0.111142	0.0694864	55
wavelet-LLH_firstorder_Median	0.231399	0.262049	84	0.193284	0.126298	129
wavelet-LLH_firstorder_Mean	0.200125	0.26589	66	0.162431	0.100986	104
wavelet-LLH_glcm_SumEntropy	0.289621	0.189636	162	0.251271	0.162539	193
wavelet-LLH_ngtdm_Coarseness	2069.56	8361.63	210	2100.45	8407.48	280
wavelet-LLL_firstorder_90Percentile	0.172179	0.202534	58	0.12785	0.0752946	71
wavelet-LLH_glcm_JointEnergy	0.301085	0.196587	175	0.259623	0.168876	211
wavelet-LLH_glcm_JointEntropy	0.300372	0.186168	188	0.258624	0.160414	215
wavelet-LLH_glcm_SumSquares	0.286086	0.211248	146	0.247566	0.17609	188
wavelet-LLH_glrlm_LongRunHighGrayLevelEmphasis	0.190249	0.094448	85	0.168416	0.088387	119
wavelet-LLH_firstorder_Entropy	0.264507	0.176175	126	0.232613	0.155706	161
wavelet-LLH_firstorder_Uniformity	0.270954	0.191217	125	0.236947	0.164781	169
wavelet-LLH_gldm_GrayLevelVariance	0.270954	0.191217	126	0.236947	0.164781	170
wavelet-LLH_glrlm_LongRunEmphasis	0.187042	0.106715	83	0.157193	0.0846426	110
wavelet-LLH_glrlm_GrayLevelVariance	0.281391	0.162294	162	0.257323	0.158044	235
wavelet-LLH_glrlm_GrayLevelNonUniformityNormalized	0.281391	0.162294	161	0.257323	0.158044	234
wavelet-LLH_ngtdm_Strength	0.310452	0.132827	239	0.283783	0.139233	327
wavelet-LLH_glcm_DifferenceEntropy	0.327247	0.155747	253	0.287454	0.145149	313
wavelet-LLH_gldm_LargeDependenceHighGrayLevelEmphasis	0.182191	0.111175	72	0.169001	0.106067	118
wavelet-LLH_glcm_ClusterTendency	0.289497	0.220908	153	0.25314	0.18081	210
wavelet-LLH_glcm_DifferenceVariance	0.335723	0.169503	260	0.29313	0.152433	326
wavelet-LLH_glrlm_ShortRunHighGrayLevelEmphasis	0.252214	0.117216	173	0.240236	0.116189	259
wavelet-LLH_gldm_DependenceEntropy	0.258059	0.114327	180	0.228563	0.0962634	246
wavelet-LLH_gldm_LargeDependenceEmphasis	0.185462	0.125431	69	0.153115	0.0835642	97
wavelet-LLH_glcm_MaximumProbability	0.30816	0.210492	188	0.266011	0.17152	235
wavelet-LLH_glrlm_RunPercentage	0.202409	0.123871	87	0.170307	0.0872537	129
wavelet-HLL_firstorder_RootMeanSquared	0.130916	0.12618	26	0.103978	0.0744254	33
wavelet-LLH_glrlm_ShortRunEmphasis	0.265301	0.137541	156	0.244614	0.128997	238
wavelet-LLH_glcm_Autocorrelation	0.25064	0.207235	119	0.22016	0.164618	171
wavelet-LLH_glrlm_HighGrayLevelRunEmphasis	0.244049	0.129853	140	0.224606	0.124496	214
wavelet-LLH_glrlm_LowGrayLevelRunEmphasis	0.244049	0.129853	141	0.224606	0.124496	214
wavelet-LLH_glcm_JointAverage	0.253708	0.21052	114	0.223473	0.172598	167
wavelet-LLH_ngtdm_Contrast	0.350941	0.261636	229	0.298327	0.207371	290
wavelet-LLL_gldm_GrayLevelVariance	0.158978	0.243647	37	0.113522	0.0807555	49
wavelet-LLL_firstorder_Variance	0.158818	0.244747	36	0.11318	0.0810239	48
wavelet-LLL_glrlm_GrayLevelVariance	0.160393	0.252977	38	0.115626	0.0815874	55
wavelet-LLH_gldm_HighGrayLevelEmphasis	0.241004	0.182178	110	0.21482	0.155027	160
wavelet-LLH_gldm_LowGrayLevelEmphasis	0.241004	0.182178	109	0.21482	0.155027	159
wavelet-LLL_glcm_ClusterTendency	0.17576	0.245933	43	0.129718	0.0943652	57
wavelet-LLH_glrlm_RunVariance	0.196022	0.124968	92	0.161099	0.0915493	110
wavelet-LLH_ngtdm_Complexity	0.355574	0.183734	275	0.309235	0.153784	347
wavelet-LLH_glcm_ClusterProminence	0.308196	0.23301	172	0.276259	0.193673	242
wavelet-LLH_glrlm_RunLengthNonUniformityNormalized	0.204245	0.109661	98	0.185653	0.0884428	161
wavelet-LLL_glcm_SumSquares	0.167508	0.269397	38	0.114706	0.0865365	46
wavelet-LLH_glcm_Idn	0.352438	0.184531	262	0.305251	0.151818	346
wavelet-LLH_glcm_Idmn	0.352438	0.184531	259	0.305251	0.151818	345
wavelet-LLH_glcm_Contrast	0.352438	0.184531	260	0.305251	0.151818	344
wavelet-LLH_glcm_DifferenceAverage	0.352438	0.184531	260	0.305251	0.151818	344
wavelet-LLH_glcm_InverseVariance	0.352438	0.184531	260	0.305251	0.151818	344
wavelet-LLH_glcm_Idm	0.352438	0.184531	260	0.305251	0.151818	343
wavelet-LLH_glcm_Id	0.352438	0.184531	260	0.305251	0.151818	343
wavelet-LLH_glrlm_RunLengthNonUniformity	0.225014	0.153795	117	0.192975	0.104811	170
wavelet-LLH_glszm_ZoneVariance	0.304318	0.118444	238	0.276193	0.108957	317
wavelet-LLL_glszm_GrayLevelVariance	0.179943	0.292539	50	0.135271	0.0891583	81
wavelet-LLH_glszm_LargeAreaHighGrayLevelEmphasis	0.292886	0.127131	220	0.271493	0.123906	323
wavelet-HHH_glrlm_GrayLevelNonUniformity	0.155569	0.0892578	65	0.139191	0.0803264	84
wavelet-LLH_firstorder_RobustMeanAbsoluteDeviation	0.299378	0.163143	225	0.274102	0.12596	340
wavelet-LLH_glszm_LargeAreaEmphasis	0.301974	0.122228	234	0.276742	0.117093	311
wavelet-LLH_firstorder_90Percentile	0.262979	0.216405	157	0.22923	0.11746	233
wavelet-LLL_firstorder_MeanAbsoluteDeviation	0.16354	0.160669	46	0.119522	0.07377	56
wavelet-LLH_glrlm_ShortRunLowGrayLevelEmphasis	0.294681	0.156745	204	0.266589	0.133253	298
wavelet-LLL_glcm_Correlation	0.165212	0.099094	64	0.144669	0.0836174	90
wavelet-LLL_glcm_ClusterProminence	0.191605	0.436304	43	0.142761	0.172624	60
lbp-2D_firstorder_Kurtosis	0.297058	0.143588	224	0.195124	0.101917	168
wavelet-LLH_firstorder_InterquartileRange	0.323929	0.154929	283	0.303201	0.126669	401
wavelet-LLH_glrlm_LongRunLowGrayLevelEmphasis	0.218907	0.117316	117	0.190095	0.101462	153
wavelet-HLL_firstorder_Mean	0.12721	0.0907652	33	0.107778	0.0750694	39
wavelet-LHH_gldm_GrayLevelNonUniformity	0.154835	0.132073	47	0.126238	0.0959379	60
wavelet-LLH_ngtdm_Busyness	0.58457	1.27733	346	0.522168	1.06674	453
wavelet-LLH_glszm_LargeAreaLowGrayLevelEmphasis	0.297143	0.124016	232	0.271707	0.115749	300
wavelet-LHL_glszm_LargeAreaHighGrayLevelEmphasis	0.231848	0.109983	173	0.205355	0.108688	215
wavelet-HHH_ngtdm_Coarseness	0.188078	0.0989408	100	0.170084	0.0918533	136
wavelet-HHH_ngtdm_Strength	0.187767	0.0986202	99	0.169837	0.0916303	137
wavelet-LHL_gldm_LargeDependenceHighGrayLevelEmphasis	0.256528	0.104175	211	0.228513	0.101038	260
wavelet-LLH_firstorder_MeanAbsoluteDeviation	0.285884	0.174514	213	0.25806	0.113063	308
wavelet-LLL_firstorder_Maximum	0.211568	0.192318	88	0.184302	0.120156	137
wavelet-LLL_glcm_Imc2	0.212605	0.11825	95	0.173751	0.0977175	130
wavelet-LLH_gldm_SmallDependenceHighGrayLevelEmphasis	0.343476	0.116837	305	0.335719	0.116075	459
wavelet-LLL_firstorder_10Percentile	0.275673	0.720336	90	0.17251	0.124545	99
wavelet-LLL_glcm_SumEntropy	0.257973	0.133977	175	0.202323	0.0821606	217
wavelet-LLL_glrlm_RunLengthNonUniformity	0.302177	0.26216	145	0.20449	0.0980972	203
wavelet-LHL_glrlm_LongRunHighGrayLevelEmphasis	0.294608	0.228907	172	0.257576	0.147324	247
wavelet-LLL_firstorder_RobustMeanAbsoluteDeviation	0.196791	0.168932	70	0.147836	0.0939475	91
wavelet-LLL_glcm_Imc1	0.214572	0.152408	90	0.173208	0.076122	136
wavelet-LLL_glrlm_RunEntropy	0.301904	0.179655	231	0.255726	0.106318	304
wavelet-LLL_glrlm_GrayLevelNonUniformity	0.209112	0.0997767	105	0.173506	0.0877319	137
lbp-2D_firstorder_Skewness	0.334418	0.218932	263	0.217228	0.113885	211
lbp-2D_firstorder_Mean	0.376949	0.317517	271	0.246641	0.133228	265
lbp-2D_firstorder_RootMeanSquared	0.377014	0.317383	273	0.24678	0.13325	266
wavelet-LHL_glszm_HighGrayLevelZoneEmphasis	0.355083	0.429314	184	0.291483	0.206049	279
wavelet-LHL_glrlm_HighGrayLevelRunEmphasis	0.356338	0.432444	180	0.29072	0.20716	277
wavelet-LLH_gldm_DependenceNonUniformity	0.244961	0.0929611	176	0.225761	0.0950065	239
wavelet-LLL_ngtdm_Strength	0.226305	0.139034	121	0.205174	0.0972218	184
wavelet-LHL_gldm_HighGrayLevelEmphasis	0.357201	0.43453	181	0.290895	0.20795	275
wavelet-LHL_glcm_Autocorrelation	0.34325	0.388023	179	0.290734	0.204164	278
wavelet-LLL_glszm_GrayLevelNonUniformity	0.286462	0.177288	190	0.249697	0.100643	274
wavelet-LHL_firstorder_Minimum	0.316605	0.221555	205	0.271187	0.139035	291
wavelet-LHL_glrlm_ShortRunHighGrayLevelEmphasis	0.378504	0.513864	191	0.301404	0.232177	286
wavelet-LLL_gldm_GrayLevelNonUniformity	0.208902	0.0951661	110	0.167984	0.0895497	127
wavelet-LLH_glrlm_RunEntropy	0.208938	0.0979858	115	0.195738	0.0895772	197
wavelet-LHL_glcm_JointAverage	0.311806	0.214639	191	0.268633	0.136679	278
wavelet-LLL_glrlm_GrayLevelNonUniformityNormalized	0.279703	0.115069	223	0.228303	0.108134	245
wavelet-LLL_glszm_GrayLevelNonUniformityNormalized	0.291735	0.136726	231	0.244976	0.102288	270
wavelet-LHL_glszm_SmallAreaHighGrayLevelEmphasis	0.404793	0.58465	201	0.315876	0.252515	318
wavelet-LHL_firstorder_Skewness	0.255819	0.115168	184	0.197923	0.0882138	199
wavelet-LLH_firstorder_10Percentile	0.293662	0.198649	186	0.261873	0.12993	280
wavelet-LLH_glszm_HighGrayLevelZoneEmphasis	0.378994	0.199365	329	0.365334	0.182691	466
wavelet-LLH_glszm_LowGrayLevelZoneEmphasis	0.378994	0.199365	329	0.365334	0.182691	467
wavelet-LLL_firstorder_Uniformity	0.280977	0.111104	219	0.228815	0.109397	249
wavelet-LLL_firstorder_Entropy	0.279182	0.135215	213	0.219914	0.102087	232
wavelet-LLH_glcm_Imc2	0.320942	0.183014	251	0.303049	0.164165	349
wavelet-LLL_firstorder_InterquartileRange	0.236406	0.168965	121	0.189821	0.102581	168
wavelet-LLH_glcm_ClusterShade	0.292116	0.20841	173	0.266393	0.180245	252
original_ngtdm_Strength	0.253461	0.154555	166	0.208405	0.0854801	203
wavelet-HLH_glszm_ZoneVariance	0.337412	0.107778	283	0.304457	0.106864	376
wavelet-LLH_glcm_Imc1	0.327502	0.235412	234	0.314529	0.236217	369
original_firstorder_Maximum	0.279469	0.246889	160	0.250479	0.18738	236
wavelet-LLL_firstorder_Kurtosis	0.181752	0.0931663	87	0.142954	0.0624001	108
wavelet-LLH_glcm_Correlation	0.301477	0.134943	224	0.288524	0.128576	327
wavelet-LLL_glcm_Idmn	0.240318	0.174779	111	0.201614	0.106429	166
wavelet-LLL_glcm_Contrast	0.179623	0.283221	36	0.10542	0.0824756	36
wavelet-LHL_firstorder_Mean	0.170997	0.121242	59	0.156216	0.111775	88
wavelet-LLL_glcm_ClusterShade	0.186922	0.169032	72	0.164264	0.11655	124
wavelet-LLL_glcm_JointEntropy	0.281503	0.186521	199	0.170645	0.0923531	159
wavelet-HLH_ngtdm_Coarseness	0.262695	0.115011	186	0.193669	0.085261	181
wavelet-LHL_gldm_SmallDependenceHighGrayLevelEmphasis	0.531567	1.12926	241	0.366719	0.423394	356
original_firstorder_90Percentile	0.273104	0.260718	137	0.14612	0.0811894	108
wavelet-HLH_glszm_LargeAreaHighGrayLevelEmphasis	0.345157	0.112586	292	0.312075	0.114512	388
wavelet-HLH_ngtdm_Strength	0.262616	0.114669	187	0.194588	0.0858589	181
original_glcm_ClusterShade	0.242255	0.267842	111	0.22828	0.249738	164
wavelet-HLL_glrlm_RunLengthNonUniformity	0.442919	0.386658	294	0.243163	0.101189	249
wavelet-LLL_glcm_Idn	0.281175	0.240088	129	0.192397	0.106714	157
wavelet-LLL_glszm_ZoneEntropy	0.374153	0.133638	342	0.354556	0.11989	459
wavelet-LLL_firstorder_Range	0.254102	0.358711	130	0.21452	0.12826	200
wavelet-LLH_gldm_SmallDependenceEmphasis	0.397109	0.123879	369	0.386292	0.118576	526
wavelet-LHL_glszm_SmallAreaLowGrayLevelEmphasis	0.406817	0.142631	383	0.392469	0.146469	520
wavelet-LLH_glszm_SizeZoneNonUniformityNormalized	0.418241	0.0987855	433	0.403053	0.100235	578
wavelet-LHL_glszm_LowGrayLevelZoneEmphasis	0.386967	0.134084	370	0.370388	0.138385	492
wavelet-LLH_glrlm_GrayLevelNonUniformity	0.276357	0.181009	190	0.23505	0.103242	250
wavelet-HLH_glrlm_GrayLevelNonUniformity	0.294741	0.155573	206	0.221778	0.109375	210
wavelet-HLH_glszm_LargeAreaEmphasis	0.335932	0.109636	288	0.304807	0.10902	373
wavelet-HLL_glcm_ClusterShade	0.362318	0.746384	181	0.345133	0.706839	274
original_gldm_DependenceEntropy	0.403847	0.268933	374	0.332089	0.119578	438
wavelet-LLH_gldm_LargeDependenceLowGrayLevelEmphasis	0.214006	0.133019	102	0.190744	0.102686	158
wavelet-LHL_glcm_ClusterProminence	2.36567	20.2701	221	0.864389	5.79757	263
wavelet-LLH_glszm_ZoneEntropy	0.417468	0.121443	429	0.39078	0.106699	525
wavelet-LLL_ngtdm_Coarseness	0.315562	0.163295	248	0.263578	0.100643	319
wavelet-LLH_firstorder_Variance	0.318031	0.266075	242	0.288864	0.129555	363
wavelet-LHL_glrlm_ShortRunLowGrayLevelEmphasis	0.39232	0.146853	363	0.38322	0.148136	513
wavelet-LHL_glrlm_LowGrayLevelRunEmphasis	0.388216	0.14424	358	0.378675	0.146158	514
wavelet-LHL_glrlm_LongRunLowGrayLevelEmphasis	0.369564	0.140096	331	0.357498	0.144226	477
wavelet-LHL_gldm_SmallDependenceLowGrayLevelEmphasis	0.42912	0.169245	430	0.420393	0.166423	564
wavelet-LHL_glszm_LargeAreaLowGrayLevelEmphasis	0.306273	0.143713	237	0.281061	0.151424	324
wavelet-LLH_glszm_GrayLevelNonUniformityNormalized	0.384394	0.171691	361	0.36951	0.155881	487
wavelet-LLH_glszm_GrayLevelVariance	0.384394	0.171691	361	0.36951	0.155881	487
wavelet-HLH_firstorder_Mean	0.25887	0.105538	165	0.249805	0.103989	277
wavelet-HHL_glcm_ClusterShade	0.599141	0.905496	423	0.585322	0.84585	589
wavelet-LHL_gldm_LowGrayLevelEmphasis	0.390798	0.148793	369	0.382	0.150053	514
wavelet-LHH_glrlm_GrayLevelVariance	0.302255	0.0936688	268	0.269045	0.0915641	340
wavelet-LHH_glrlm_GrayLevelNonUniformityNormalized	0.302255	0.0936688	267	0.269045	0.0915641	339
wavelet-LLL_glcm_JointEnergy	0.276255	0.13154	211	0.19221	0.0992837	171
wavelet-LLL_gldm_DependenceEntropy	0.373952	0.128976	337	0.350653	0.11663	459
wavelet-LHH_firstorder_Kurtosis	0.39269	0.141569	392	0.354486	0.14333	458
wavelet-HLL_glcm_ClusterProminence	1.65166	12.348	145	0.665538	3.90714	179
wavelet-LLH_gldm_DependenceNonUniformityNormalized	0.251507	0.0720349	190	0.229863	0.0722511	258
wavelet-LLL_ngtdm_Complexity	0.241689	0.400806	75	0.16517	0.128919	97
wavelet-LHH_firstorder_Skewness	0.410756	0.124647	409	0.385694	0.124846	523
original_glszm_LargeAreaLowGrayLevelEmphasis	0.287297	0.154703	226	0.21829	0.161872	198
original_gldm_LargeDependenceLowGrayLevelEmphasis	0.320252	0.153801	263	0.245391	0.164482	243
wavelet-HLH_glcm_JointEnergy	0.322592	0.102774	290	0.27326	0.0970295	325
wavelet-HLH_glszm_LargeAreaLowGrayLevelEmphasis	0.333192	0.134964	274	0.309056	0.132311	363
wavelet-LHL_gldm_LargeDependenceLowGrayLevelEmphasis	0.324922	0.159195	261	0.301099	0.162624	336
original_glcm_Correlation	0.368065	0.248014	260	0.168598	0.0752717	136
wavelet-LLL_glcm_DifferenceVariance	0.152325	0.165172	42	0.110828	0.06959	48
original_glszm_ZoneVariance	0.25531	0.143727	173	0.160902	0.132642	86
wavelet-HLL_ngtdm_Coarseness	0.42925	0.150177	451	0.310713	0.103558	403
wavelet-HLH_glrlm_GrayLevelVariance	0.289066	0.0935775	230	0.251098	0.0946752	292
wavelet-HLH_glrlm_GrayLevelNonUniformityNormalized	0.289066	0.0935775	229	0.251098	0.0946752	291
wavelet-LLL_ngtdm_Contrast	0.205816	0.149926	96	0.167859	0.0742993	144
wavelet-LHL_firstorder_Range	0.356139	0.3057	253	0.29404	0.140041	363
wavelet-HLH_glcm_JointEntropy	0.338965	0.105441	306	0.29645	0.102288	369
wavelet-HLH_glcm_SumSquares	0.320314	0.108652	287	0.259839	0.088231	320
original_glcm_ClusterProminence	0.63168	3.07925	119	0.258912	0.71862	129
wavelet-HLH_glszm_SizeZoneNonUniformityNormalized	0.436911	0.106437	464	0.421202	0.11184	576
wavelet-HLH_gldm_DependenceNonUniformity	0.408858	0.209401	362	0.350596	0.162915	423
original_ngtdm_Coarseness	0.402431	0.170211	384	0.24057	0.106424	260
wavelet-HHL_ngtdm_Strength	0.584224	0.625135	431	0.376867	0.206533	441
wavelet-LHH_glszm_SizeZoneNonUniformity	0.45627	0.102877	502	0.449177	0.101826	637
wavelet-LHL_glcm_ClusterShade	0.462617	1.55453	217	0.441214	1.46788	330
wavelet-HLL_firstorder_Skewness	0.247212	0.110202	140	0.191713	0.0762783	178
wavelet-LHH_glcm_JointEnergy	0.370053	0.133718	363	0.333754	0.133309	442
original_glszm_ZoneEntropy	0.417935	0.145269	423	0.355202	0.0989548	492
wavelet-LLH_glszm_SmallAreaLowGrayLevelEmphasis	0.429044	0.10431	448	0.422079	0.100653	600
wavelet-HLH_firstorder_Entropy	0.320464	0.0990221	293	0.263775	0.0851743	335
wavelet-LLL_firstorder_Skewness	0.220372	0.128744	120	0.161048	0.0694948	132
wavelet-LLH_gldm_DependenceVariance	0.308701	0.132843	234	0.286627	0.115437	332
wavelet-HLH_firstorder_Median	0.385498	0.185796	334	0.376383	0.180812	442
wavelet-HLH_firstorder_Uniformity	0.323662	0.101068	291	0.266153	0.0854077	338
wavelet-HLH_gldm_GrayLevelVariance	0.323662	0.101068	292	0.266153	0.0854077	338
lbp-2D_firstorder_Median	NA	NA	NA	NA	NA	NA
wavelet-HHL_glszm_ZoneVariance	0.238326	0.129936	185	0.169996	0.121286	126
wavelet-LLH_glszm_SmallAreaHighGrayLevelEmphasis	0.431739	0.104736	446	0.42074	0.0997337	567
wavelet-LHH_glszm_SizeZoneNonUniformityNormalized	0.436433	0.0895406	475	0.422435	0.0956929	590
wavelet-LHH_glcm_JointEntropy	0.390796	0.138898	408	0.360942	0.139239	496
wavelet-LHL_firstorder_RootMeanSquared	0.194556	0.200027	57	0.158044	0.121566	89
wavelet-HHH_glcm_SumSquares	0.422368	0.173451	421	0.417618	0.180333	534
wavelet-LHL_firstorder_Kurtosis	0.296921	0.147537	207	0.189099	0.0980245	151
wavelet-HHL_glcm_ClusterProminence	5.71089	32.5434	710	2.22722	11.3054	623
wavelet-HLH_glcm_MaximumProbability	0.357594	0.143958	317	0.275096	0.0955391	340
original_glcm_Imc1	0.340719	0.254105	219	0.176394	0.0730033	151
wavelet-HLL_firstorder_Median	0.373059	0.219554	278	0.353895	0.21001	380
wavelet-LHH_ngtdm_Coarseness	0.274689	0.113623	201	0.208246	0.0921523	196
wavelet-HHL_firstorder_Skewness	0.268332	0.0831261	208	0.220673	0.085485	230
wavelet-LHH_ngtdm_Strength	0.275481	0.11442	201	0.209075	0.0927833	197
wavelet-LHL_glrlm_RunLengthNonUniformity	0.451238	0.439512	308	0.239124	0.102584	258
wavelet-HLL_firstorder_Maximum	0.432849	0.55288	318	0.358312	0.238374	436
wavelet-LHH_firstorder_Mean	0.335682	0.14494	291	0.329745	0.143307	396
wavelet-HLH_glcm_JointAverage	0.391466	0.152719	358	0.318685	0.103515	424
wavelet-LHH_firstorder_Minimum	0.487104	0.182936	508	0.452308	0.126911	606
original_glrlm_LongRunLowGrayLevelEmphasis	0.377161	0.123601	407	0.318736	0.133177	446
wavelet-LHL_glszm_ZoneVariance	0.272808	0.129792	220	0.204425	0.132841	177
original_glszm_GrayLevelNonUniformity	0.423156	0.278781	342	0.27943	0.088308	341
wavelet-HLH_ngtdm_Busyness	0.403239	0.224946	335	0.306255	0.138071	358
wavelet-LLH_glszm_ZonePercentage	0.421299	0.141422	422	0.393364	0.120065	529
wavelet-HLH_glcm_Autocorrelation	0.396059	0.158723	365	0.312991	0.104111	411
wavelet-HLL_firstorder_Range	0.347733	0.327404	198	0.27286	0.142633	293
original_glcm_Imc2	0.327047	0.278095	212	0.152016	0.0669043	106
wavelet-HLH_glcm_DifferenceVariance	0.464752	0.212521	475	0.42612	0.210505	529
wavelet-HLH_glcm_SumEntropy	0.449107	0.197422	432	0.408327	0.159523	530
original_glcm_MaximumProbability	0.418206	0.136027	453	0.250812	0.12084	272
wavelet-LLH_gldm_SmallDependenceLowGrayLevelEmphasis	0.414691	0.131943	406	0.401575	0.122747	525
wavelet-HHL_firstorder_Maximum	0.554376	0.474509	475	0.398574	0.194796	500
original_ngtdm_Busyness	0.39896	0.137445	387	0.330286	0.129894	433
wavelet-HLH_glcm_DifferenceEntropy	0.462932	0.210013	480	0.426159	0.208692	535
wavelet-HHL_glszm_LargeAreaLowGrayLevelEmphasis	0.324945	0.170303	276	0.28945	0.177085	343
wavelet-HLL_glcm_DifferenceVariance	0.765619	2.16022	289	0.336359	0.573627	260
wavelet-LLL_gldm_LargeDependenceLowGrayLevelEmphasis	0.364149	0.190977	307	0.345364	0.199766	396
wavelet-HLL_glszm_ZoneVariance	0.267802	0.129778	201	0.202806	0.131159	186
wavelet-HHH_glrlm_LongRunLowGrayLevelEmphasis	0.441401	0.114987	474	0.436895	0.118507	615
wavelet-LHH_glcm_SumSquares	0.344087	0.107492	356	0.299084	0.101772	413
wavelet-LHL_ngtdm_Strength	0.33964	0.283694	241	0.2742	0.118299	326
wavelet-HLL_glszm_LargeAreaHighGrayLevelEmphasis	0.254243	0.119087	175	0.223639	0.108205	246
wavelet-LHH_firstorder_Entropy	0.346211	0.102954	340	0.30156	0.0974271	424
wavelet-HHL_gldm_LargeDependenceLowGrayLevelEmphasis	0.361751	0.178897	300	0.32353	0.187954	364
wavelet-LLL_glszm_LargeAreaLowGrayLevelEmphasis	0.356111	0.165694	316	0.334697	0.175516	401
wavelet-LHH_gldm_GrayLevelVariance	0.348487	0.104093	349	0.303373	0.0975967	429
wavelet-LHH_firstorder_Uniformity	0.348487	0.104093	350	0.303373	0.0975967	430
wavelet-HHL_glszm_LowGrayLevelZoneEmphasis	0.420537	0.123245	446	0.396122	0.128663	549
wavelet-HLH_gldm_HighGrayLevelEmphasis	0.393078	0.143424	381	0.323283	0.098184	429
wavelet-HLH_gldm_LowGrayLevelEmphasis	0.393078	0.143424	381	0.323283	0.098184	429
wavelet-HHH_gldm_LargeDependenceLowGrayLevelEmphasis	0.455159	0.116347	509	0.446727	0.117662	622
wavelet-HLL_gldm_LargeDependenceHighGrayLevelEmphasis	0.278006	0.129715	199	0.247979	0.109662	275
wavelet-HLH_gldm_GrayLevelNonUniformity	0.204258	0.151507	111	0.157651	0.100604	120
wavelet-LLH_firstorder_Maximum	0.429973	0.101065	465	0.424961	0.100846	585
wavelet-HLL_glcm_ClusterTendency	0.505544	1.19164	150	0.20098	0.268905	116
wavelet-LLL_ngtdm_Busyness	0.331541	0.137339	264	0.297258	0.117273	340
wavelet-HLH_glrlm_HighGrayLevelRunEmphasis	0.354737	0.119285	318	0.312261	0.102635	390
wavelet-HLH_glrlm_LowGrayLevelRunEmphasis	0.354737	0.119285	317	0.312261	0.102635	391
wavelet-HHH_firstorder_Entropy	0.42609	0.156113	412	0.423291	0.161895	546
wavelet-LLL_glcm_DifferenceAverage	0.219521	0.24842	53	0.107147	0.0700728	43
wavelet-HHH_firstorder_Uniformity	0.426246	0.15578	415	0.423441	0.161558	548
wavelet-HHH_gldm_GrayLevelVariance	0.426246	0.15578	414	0.423441	0.161558	549
wavelet-LLH_glszm_SmallAreaEmphasis	0.456988	0.0923203	494	0.445555	0.087409	632
wavelet-LLL_glcm_DifferenceEntropy	0.244958	0.146458	123	0.146377	0.0771949	94
wavelet-HHL_glrlm_ShortRunLowGrayLevelEmphasis	0.444029	0.140277	464	0.426664	0.144874	580
wavelet-HHL_glrlm_LowGrayLevelRunEmphasis	0.438119	0.134295	461	0.419825	0.139399	572
wavelet-LHH_glszm_LargeAreaHighGrayLevelEmphasis	0.345746	0.125925	318	0.313875	0.122339	389
wavelet-HHL_glrlm_LongRunLowGrayLevelEmphasis	0.412434	0.130198	420	0.389899	0.136152	540
original_glcm_JointEnergy	0.409964	0.193057	391	0.150706	0.0804153	108
wavelet-HLH_glszm_ZoneEntropy	0.500688	0.0928195	555	0.472464	0.08901	663
original_gldm_LowGrayLevelEmphasis	0.420827	0.121108	461	0.372826	0.125753	540
wavelet-HHH_glrlm_RunPercentage	0.310908	0.122362	232	0.272771	0.095474	306
wavelet-HLL_glrlm_LongRunHighGrayLevelEmphasis	0.325402	0.338716	178	0.270358	0.189748	258
wavelet-HHL_gldm_LowGrayLevelEmphasis	0.442479	0.137119	454	0.425637	0.142392	586
wavelet-HLH_glrlm_RunLengthNonUniformity	0.521323	0.234952	528	0.3972	0.146757	532
wavelet-HHL_glszm_SmallAreaLowGrayLevelEmphasis	0.425923	0.114339	453	0.406611	0.120896	562
wavelet-LHH_glszm_ZoneVariance	0.336522	0.130108	305	0.306281	0.127574	376
wavelet-HLH_glcm_ClusterShade	0.421466	0.164361	416	0.324134	0.107457	418
original_glrlm_LowGrayLevelRunEmphasis	0.426674	0.123429	452	0.376411	0.126999	538
wavelet-HHL_glrlm_RunLengthNonUniformity	0.534311	0.599037	432	0.258319	0.0944517	300
wavelet-HLL_glcm_Imc2	0.236892	0.143742	130	0.117808	0.0650393	64
wavelet-HHH_glrlm_LongRunEmphasis	0.348689	0.114437	297	0.335012	0.111269	426
wavelet-LHH_glszm_GrayLevelNonUniformityNormalized	0.451633	0.147395	477	0.437417	0.147125	593
wavelet-LHH_glszm_GrayLevelVariance	0.451633	0.147395	477	0.437417	0.147125	594
original_glcm_SumEntropy	0.396543	0.275927	332	0.168455	0.0775203	132
wavelet-LHH_glrlm_GrayLevelNonUniformity	0.294252	0.1412	207	0.224158	0.102797	229
wavelet-LHH_firstorder_Range	0.512839	0.247051	531	0.469974	0.12079	634
original_firstorder_Range	0.464423	0.953134	253	0.297389	0.240795	302
wavelet-HHH_glrlm_RunEntropy	0.296673	0.115844	213	0.272778	0.103637	319
wavelet-LHH_glcm_DifferenceEntropy	0.572521	0.272265	574	0.534326	0.251619	667
wavelet-HHL_gldm_SmallDependenceLowGrayLevelEmphasis	0.474927	0.140784	506	0.462257	0.138642	625
original_glrlm_RunEntropy	0.435421	0.321844	371	0.223062	0.0835217	239
wavelet-HLL_glszm_HighGrayLevelZoneEmphasis	0.378539	0.49376	189	0.295143	0.246721	259
wavelet-LHH_glcm_DifferenceVariance	0.573201	0.273926	577	0.533399	0.252806	671
wavelet-HLL_glcm_Autocorrelation	0.366809	0.46288	187	0.296029	0.250878	263
wavelet-HLL_glrlm_HighGrayLevelRunEmphasis	0.381119	0.504321	190	0.294945	0.250201	261
wavelet-HLL_gldm_HighGrayLevelEmphasis	0.382494	0.507969	191	0.295367	0.251583	262
original_firstorder_Uniformity	0.397217	0.226089	355	0.151739	0.0676104	108
wavelet-HHL_firstorder_Mean	0.343362	0.236465	233	0.347601	0.242121	359
wavelet-LHH_glszm_LargeAreaEmphasis	0.336256	0.130375	299	0.306838	0.128284	365
wavelet-HLL_glszm_GrayLevelNonUniformity	0.339369	0.245562	238	0.216565	0.101289	211
wavelet-HLL_glrlm_ShortRunHighGrayLevelEmphasis	0.399342	0.561206	193	0.30281	0.269451	269
original_glrlm_GrayLevelNonUniformity	0.313172	0.174071	237	0.13139	0.0611313	83
wavelet-HLL_firstorder_Minimum	0.336856	0.278323	203	0.27366	0.153573	279
original_glrlm_ShortRunLowGrayLevelEmphasis	0.440031	0.125972	467	0.392605	0.127832	553
original_glszm_LargeAreaEmphasis	0.291749	0.152807	236	0.166132	0.127831	103
lbp-2D_firstorder_MeanAbsoluteDeviation	0.45331	0.409986	391	0.278373	0.155804	362
original_glrlm_GrayLevelNonUniformityNormalized	0.401377	0.20519	365	0.153049	0.0676857	115
wavelet-LLL_glcm_MaximumProbability	0.417862	0.110494	458	0.36674	0.135896	546
original_firstorder_Kurtosis	0.238443	0.107278	157	0.149715	0.0734988	104
wavelet-HLH_ngtdm_Contrast	0.47264	0.188011	471	0.340387	0.112972	467
wavelet-HLL_glcm_JointAverage	0.320948	0.271175	172	0.263617	0.157241	270
wavelet-HLH_glszm_SmallAreaLowGrayLevelEmphasis	0.473905	0.078498	514	0.453277	0.0795529	630
wavelet-HHH_gldm_SmallDependenceLowGrayLevelEmphasis	0.390743	0.107028	378	0.389347	0.106522	524
wavelet-LHL_ngtdm_Coarseness	0.437009	0.146341	471	0.315685	0.0936651	431
wavelet-HLH_glcm_Idm	0.50432	0.19267	510	0.36717	0.113143	500
wavelet-HLH_glcm_Id	0.50432	0.19267	510	0.36717	0.113143	500
wavelet-HLH_glcm_Contrast	0.50432	0.19267	509	0.36717	0.113143	501
wavelet-HLH_glcm_DifferenceAverage	0.50432	0.19267	509	0.36717	0.113143	501
wavelet-HLH_glcm_InverseVariance	0.50432	0.19267	509	0.36717	0.113143	501
wavelet-HLH_glcm_Idn	0.50432	0.19267	507	0.36717	0.113143	502
wavelet-HLH_glcm_Idmn	0.50432	0.19267	508	0.36717	0.113143	499
wavelet-HHH_gldm_LargeDependenceEmphasis	0.328148	0.124813	259	0.286856	0.0975536	328
wavelet-LHH_glrlm_HighGrayLevelRunEmphasis	0.389132	0.11947	370	0.351665	0.0999789	468
wavelet-LHH_glrlm_LowGrayLevelRunEmphasis	0.389132	0.11947	370	0.351665	0.0999789	467
wavelet-HLL_glrlm_RunVariance	0.369584	0.125577	358	0.258564	0.121102	310
original_gldm_GrayLevelNonUniformity	0.309961	0.16781	239	0.11735	0.0588127	57
wavelet-HLH_glszm_GrayLevelNonUniformityNormalized	0.454402	0.0998424	480	0.43197	0.0918448	610
wavelet-HLH_glszm_GrayLevelVariance	0.454402	0.0998424	480	0.43197	0.0918448	610
wavelet-HLL_glszm_SmallAreaHighGrayLevelEmphasis	0.422993	0.610558	204	0.315325	0.284001	281
wavelet-HLH_glszm_SmallAreaEmphasis	0.491149	0.0890284	537	0.473557	0.0900556	654
wavelet-HLH_glcm_ClusterTendency	0.440701	0.157152	465	0.397636	0.104782	564
wavelet-LLL_glszm_ZoneVariance	0.297165	0.114074	246	0.252552	0.129867	300
wavelet-HLH_firstorder_Maximum	0.534348	0.241987	566	0.502877	0.145011	668
wavelet-HLL_ngtdm_Strength	0.30173	0.315906	177	0.241361	0.135449	238
wavelet-HHL_glszm_LargeAreaHighGrayLevelEmphasis	0.358485	0.257357	309	0.310696	0.190637	423
wavelet-LHL_glszm_LargeAreaEmphasis	0.314387	0.138537	294	0.222294	0.132091	244
wavelet-LHH_glszm_SmallAreaHighGrayLevelEmphasis	0.486305	0.0894771	546	0.48153	0.0911212	677
wavelet-HLH_firstorder_Range	0.497927	0.263662	499	0.446498	0.127591	598
wavelet-HLL_glcm_Imc1	0.33837	0.33062	164	0.181777	0.103638	148
wavelet-HHH_ngtdm_Busyness	0.493219	0.143338	549	0.482517	0.132165	654
wavelet-LHH_glrlm_LongRunLowGrayLevelEmphasis	0.3575	0.134036	337	0.323699	0.119083	423
wavelet-HLH_ngtdm_Complexity	0.508821	0.195103	518	0.369497	0.114714	507
original_glszm_LowGrayLevelZoneEmphasis	0.443164	0.135861	473	0.384611	0.134709	528
wavelet-HLL_gldm_DependenceVariance	0.388486	0.167327	390	0.284555	0.11199	350
wavelet-LHH_gldm_SmallDependenceEmphasis	0.440236	0.136384	456	0.413146	0.102535	569
lbp-2D_firstorder_InterquartileRange	NA	NA	NA	NA	NA	NA
wavelet-HHL_glcm_Correlation	0.435217	0.182093	425	0.265205	0.0841766	347
wavelet-HHL_firstorder_Range	0.60583	0.555	519	0.400252	0.192617	536
wavelet-LHH_gldm_LargeDependenceLowGrayLevelEmphasis	0.374665	0.138645	354	0.343617	0.117557	467
wavelet-LLH_firstorder_Range	0.453365	0.114123	472	0.446274	0.100572	617
wavelet-HHH_gldm_SmallDependenceEmphasis	0.351578	0.103513	327	0.350749	0.104147	448
wavelet-LHH_glrlm_ShortRunLowGrayLevelEmphasis	0.453889	0.144025	495	0.407946	0.107333	568
wavelet-HHL_glszm_LargeAreaEmphasis	0.276457	0.137667	259	0.18442	0.119199	186
wavelet-HLH_gldm_LargeDependenceHighGrayLevelEmphasis	0.48139	0.206207	503	0.350643	0.125868	492
wavelet-HLL_glcm_Correlation	0.504629	0.322592	493	0.261918	0.113635	314
wavelet-HLL_glszm_LargeAreaEmphasis	0.301786	0.130392	265	0.215922	0.126863	216
wavelet-HLH_glszm_SizeZoneNonUniformity	0.437973	0.0945248	486	0.432577	0.0975719	606
wavelet-HLL_gldm_SmallDependenceHighGrayLevelEmphasis	0.523013	0.995355	236	0.353731	0.405607	293
wavelet-LHH_gldm_SmallDependenceLowGrayLevelEmphasis	0.434866	0.123978	449	0.417908	0.104101	573
wavelet-HLL_glszm_GrayLevelVariance	0.595922	1.20682	239	0.267496	0.292863	213
wavelet-HHH_glrlm_ShortRunEmphasis	0.323745	0.117336	257	0.318718	0.115476	383
wavelet-HLL_firstorder_90Percentile	0.354619	0.330782	198	0.207243	0.112941	182
wavelet-HHH_glcm_ClusterShade	0.45997	0.104189	503	0.45079	0.10594	610
wavelet-LHL_glszm_ZoneEntropy	0.537998	0.196156	551	0.443938	0.0913613	606
original_glcm_ClusterTendency	0.430401	0.760292	185	0.162473	0.134528	105
original_glszm_LargeAreaHighGrayLevelEmphasis	0.369792	0.237021	308	0.311925	0.186069	392
original_glszm_GrayLevelNonUniformityNormalized	0.427293	0.236759	410	0.19217	0.0773125	191
wavelet-HLH_firstorder_Skewness	0.40778	0.104413	450	0.380358	0.105283	553
wavelet-LHH_glszm_SmallAreaLowGrayLevelEmphasis	0.477265	0.087913	518	0.459475	0.0851029	634
wavelet-HHH_glrlm_RunLengthNonUniformityNormalized	0.311486	0.113458	249	0.292022	0.103705	365
wavelet-HHH_glrlm_RunVariance	0.428926	0.106202	432	0.411542	0.102705	571
wavelet-LHH_glszm_SmallAreaEmphasis	0.490984	0.0824146	536	0.473853	0.07824	665
wavelet-LHL_gldm_DependenceVariance	0.38584	0.124596	392	0.283506	0.113835	378
wavelet-LLH_glszm_GrayLevelNonUniformity	0.434913	0.155342	448	0.412173	0.135754	554
wavelet-HLH_gldm_DependenceVariance	0.473626	0.196165	489	0.395121	0.138982	553
wavelet-HLL_glszm_LowGrayLevelZoneEmphasis	0.386872	0.125041	393	0.370825	0.130625	520
wavelet-LLL_glszm_SizeZoneNonUniformity	0.580678	0.223421	583	0.45791	0.103034	624
wavelet-HLL_glszm_ZoneEntropy	0.5015	0.162283	535	0.422287	0.100605	581
wavelet-HHL_gldm_LargeDependenceHighGrayLevelEmphasis	0.422984	0.265268	364	0.368886	0.179133	476
wavelet-HLL_glszm_SmallAreaLowGrayLevelEmphasis	0.401003	0.10754	425	0.386856	0.112489	545
wavelet-HHL_glszm_GrayLevelNonUniformity	0.504915	0.312962	444	0.260758	0.0999504	278
wavelet-HLH_firstorder_90Percentile	0.418794	0.266028	324	0.297421	0.112788	346
wavelet-HHH_glrlm_ShortRunLowGrayLevelEmphasis	0.388164	0.126159	376	0.387186	0.12776	525
wavelet-LHH_glszm_LargeAreaLowGrayLevelEmphasis	0.330289	0.153383	283	0.30884	0.152777	376
lbp-2D_firstorder_Variance	0.440536	0.338638	373	0.27731	0.147204	306
wavelet-LHL_glrlm_RunVariance	0.386759	0.133611	399	0.269395	0.128661	344
wavelet-LLL_firstorder_Minimum	0.465785	0.761127	313	0.334763	0.222134	386
wavelet-HLH_glrlm_ShortRunHighGrayLevelEmphasis	0.449189	0.208954	453	0.379375	0.151872	537
original_firstorder_10Percentile	0.646686	2.07936	279	0.214639	0.156922	169
original_glszm_GrayLevelVariance	0.455796	0.757366	216	0.190584	0.133537	149
wavelet-LHL_ngtdm_Busyness	0.358852	0.149356	315	0.327786	0.131324	416
wavelet-HHH_glszm_ZonePercentage	0.3433	0.107262	306	0.339189	0.10754	432
wavelet-LHH_gldm_SmallDependenceHighGrayLevelEmphasis	0.49586	0.169208	526	0.454858	0.125763	614
original_glrlm_RunLengthNonUniformity	0.709765	0.53096	609	0.304302	0.104569	393
wavelet-HLL_gldm_LargeDependenceEmphasis	0.386817	0.136296	400	0.263573	0.11561	341
wavelet-HHH_gldm_HighGrayLevelEmphasis	0.487183	0.10045	529	0.481543	0.101289	646
wavelet-HHH_gldm_LowGrayLevelEmphasis	0.487183	0.10045	528	0.481543	0.101289	646
wavelet-HHH_glszm_SizeZoneNonUniformity	0.418797	0.104846	434	0.414626	0.106769	582
wavelet-HLL_firstorder_Kurtosis	0.303767	0.197934	238	0.197132	0.0922198	181
wavelet-HLL_gldm_DependenceEntropy	0.508251	0.144704	541	0.43474	0.113019	612
wavelet-LHH_glcm_MaximumProbability	0.378672	0.150433	388	0.310821	0.111159	424
wavelet-LLH_glszm_SizeZoneNonUniformity	0.475852	0.133954	536	0.470574	0.129898	652
wavelet-HHH_glrlm_RunLengthNonUniformity	0.433575	0.12325	475	0.387667	0.107339	543
wavelet-HLH_firstorder_Kurtosis	0.408819	0.147646	414	0.376416	0.157025	510
wavelet-LHH_glrlm_ShortRunEmphasis	0.450589	0.184319	451	0.383136	0.126646	522
wavelet-HLL_glrlm_LongRunEmphasis	0.387977	0.131139	403	0.263354	0.120073	337
wavelet-LLL_glcm_InverseVariance	0.371869	0.165834	332	0.247123	0.106141	282
wavelet-HHH_glrlm_HighGrayLevelRunEmphasis	0.468248	0.104546	504	0.466662	0.10718	634
wavelet-HHH_glrlm_LowGrayLevelRunEmphasis	0.468248	0.104546	503	0.466662	0.10718	633
wavelet-HHH_glcm_JointAverage	0.491587	0.10809	532	0.483781	0.108904	638
wavelet-HHH_glszm_SizeZoneNonUniformityNormalized	0.512727	0.145307	540	0.513307	0.145633	669
wavelet-HHH_firstorder_Skewness	0.382825	0.0943947	392	0.364248	0.101512	520
wavelet-HHH_gldm_DependenceNonUniformity	0.463747	0.150511	528	0.439289	0.142037	607
wavelet-LHL_gldm_DependenceEntropy	0.524086	0.174216	547	0.439796	0.105556	604
wavelet-LHH_glcm_JointAverage	0.412634	0.129642	408	0.36029	0.10414	492
wavelet-HHH_glcm_Autocorrelation	0.491057	0.108069	529	0.480802	0.108305	645
wavelet-HLH_glrlm_LongRunHighGrayLevelEmphasis	0.440589	0.152275	479	0.337804	0.107246	478
wavelet-HLH_firstorder_Variance	0.707629	1.4305	444	0.38837	0.380356	438
wavelet-LHH_gldm_HighGrayLevelEmphasis	0.421616	0.131629	441	0.367929	0.103688	517
wavelet-LHH_gldm_LowGrayLevelEmphasis	0.421616	0.131629	442	0.367929	0.103688	516
wavelet-LLL_glszm_SmallAreaLowGrayLevelEmphasis	0.438943	0.125755	487	0.422471	0.123898	580
wavelet-LLH_firstorder_Kurtosis	0.430075	0.131811	445	0.424634	0.135669	603
wavelet-LLH_firstorder_Minimum	0.506814	0.146908	556	0.485185	0.126111	658
wavelet-HLL_glszm_LargeAreaLowGrayLevelEmphasis	0.305889	0.153421	254	0.282678	0.161626	329
wavelet-HLH_firstorder_Minimum	0.49845	0.239325	491	0.448197	0.140655	601
wavelet-LHH_glcm_SumEntropy	0.535893	0.231373	570	0.477784	0.169421	631
lbp-2D_firstorder_RobustMeanAbsoluteDeviation	0.603535	1.21425	430	0.346367	0.349442	386
wavelet-HHL_glrlm_GrayLevelNonUniformity	0.412671	0.261396	321	0.143585	0.0809101	88
wavelet-HLL_glrlm_GrayLevelNonUniformity	0.283894	0.178458	175	0.126479	0.0730051	64
wavelet-LHH_glszm_HighGrayLevelZoneEmphasis	0.494541	0.135518	537	0.478665	0.114176	650
wavelet-LHH_glszm_LowGrayLevelZoneEmphasis	0.494541	0.135518	538	0.478665	0.114176	649
wavelet-LHH_glszm_ZoneEntropy	0.509374	0.0968804	548	0.4851	0.0952645	661
wavelet-LLL_glszm_LargeAreaEmphasis	0.311329	0.110815	273	0.257654	0.125359	305
wavelet-HLH_glszm_LowGrayLevelZoneEmphasis	0.511032	0.130414	546	0.487016	0.110115	663
wavelet-HLH_glszm_HighGrayLevelZoneEmphasis	0.511032	0.130414	547	0.487016	0.110115	662
wavelet-HHL_gldm_GrayLevelNonUniformity	0.377208	0.242923	278	0.13101	0.0777313	72
wavelet-HLL_glcm_MaximumProbability	0.406239	0.14039	440	0.274566	0.132313	326
wavelet-HLL_gldm_GrayLevelNonUniformity	0.271199	0.166601	160	0.119212	0.0717612	57
wavelet-HLL_glrlm_ShortRunLowGrayLevelEmphasis	0.397355	0.114748	420	0.385401	0.118481	524
wavelet-HLH_glcm_Imc1	0.64949	0.213316	663	0.612157	0.19352	736
wavelet-HLH_gldm_LargeDependenceEmphasis	0.520412	0.250476	528	0.36998	0.150437	493
wavelet-HLL_glrlm_LowGrayLevelRunEmphasis	0.389701	0.111619	414	0.377603	0.116454	523
wavelet-HLH_glrlm_ShortRunEmphasis	0.471409	0.195806	496	0.393723	0.1377	542
wavelet-LHH_glcm_Autocorrelation	0.420865	0.138674	415	0.355778	0.105077	486
wavelet-LLL_glszm_SmallAreaEmphasis	0.402894	0.116572	397	0.34317	0.108079	456
wavelet-HLH_gldm_DependenceNonUniformityNormalized	0.571808	0.270112	564	0.483587	0.189906	643
wavelet-LHH_glrlm_ShortRunHighGrayLevelEmphasis	0.417608	0.175068	410	0.370207	0.138006	521
wavelet-HHH_glrlm_LongRunHighGrayLevelEmphasis	0.354552	0.111489	328	0.340746	0.106933	444
wavelet-LHH_glcm_ClusterShade	0.418956	0.157022	424	0.334527	0.104625	452
wavelet-LHL_glrlm_LongRunEmphasis	0.407901	0.144056	431	0.274716	0.128094	350
wavelet-LHL_glszm_GrayLevelVariance	0.660312	1.22696	360	0.306678	0.28244	270
wavelet-HLL_glrlm_LongRunLowGrayLevelEmphasis	0.362222	0.12085	343	0.348907	0.127283	465
wavelet-LLH_firstorder_Skewness	0.43359	0.114764	462	0.418203	0.112473	580
wavelet-HLH_glrlm_RunLengthNonUniformityNormalized	0.544546	0.277249	564	0.425148	0.170846	597
wavelet-LLL_glszm_SizeZoneNonUniformityNormalized	0.423629	0.122767	430	0.361309	0.103787	488
wavelet-HLL_gldm_SmallDependenceLowGrayLevelEmphasis	0.444997	0.133054	478	0.432735	0.128251	608
wavelet-HLH_glrlm_LongRunLowGrayLevelEmphasis	0.358589	0.144517	311	0.321335	0.115755	416
wavelet-LLL_gldm_DependenceNonUniformity	0.65552	0.346848	609	0.489207	0.113236	652
wavelet-LHH_firstorder_Median	0.485573	0.248619	463	0.476986	0.248541	600
wavelet-LLL_glrlm_RunVariance	0.341833	0.108271	293	0.27968	0.118328	332
wavelet-HHL_firstorder_Kurtosis	0.334128	0.117704	328	0.215088	0.0881165	227
original_firstorder_Skewness	0.282747	0.167733	197	0.164455	0.0642603	142
original_firstorder_Entropy	0.499184	0.336394	466	0.166993	0.0676413	140
wavelet-LLL_glrlm_LongRunLowGrayLevelEmphasis	0.398647	0.138923	395	0.380112	0.145203	502
wavelet-LHL_gldm_LargeDependenceEmphasis	0.399523	0.135438	430	0.270426	0.119989	362
wavelet-LHL_glszm_SmallAreaEmphasis	0.549988	0.204475	564	0.380927	0.106763	527
wavelet-HHH_glszm_HighGrayLevelZoneEmphasis	0.555976	0.12107	593	0.557878	0.124545	706
wavelet-HHH_glszm_LowGrayLevelZoneEmphasis	0.555976	0.12107	593	0.557878	0.124545	706
wavelet-LHH_glrlm_RunEntropy	0.431728	0.214007	424	0.333726	0.118303	445
wavelet-LHL_gldm_GrayLevelNonUniformity	0.304655	0.178875	202	0.132969	0.084499	66
original_glrlm_RunVariance	0.399833	0.169075	380	0.218793	0.118902	194
wavelet-LLL_glszm_LargeAreaHighGrayLevelEmphasis	0.37247	0.216017	295	0.338931	0.160872	424
wavelet-LLL_gldm_SmallDependenceLowGrayLevelEmphasis	0.443247	0.135512	466	0.431739	0.131692	579
wavelet-HLL_gldm_LowGrayLevelEmphasis	0.39153	0.111471	423	0.379824	0.115714	529
wavelet-HHL_glcm_Imc2	0.401913	0.289377	314	0.157465	0.082427	108
wavelet-HHL_glcm_DifferenceVariance	1.60535	3.36582	706	0.545366	0.762313	469
wavelet-LHL_firstorder_Median	0.48453	0.276062	460	0.464458	0.273899	560
wavelet-LHH_glcm_Imc1	0.728905	0.290106	686	0.678619	0.252836	760
wavelet-HLH_glrlm_RunPercentage	0.54867	0.267731	553	0.389391	0.150428	533
wavelet-LHH_gldm_DependenceNonUniformity	0.43715	0.199958	433	0.381878	0.156834	497
wavelet-HLH_glrlm_ShortRunLowGrayLevelEmphasis	0.438354	0.126129	460	0.397381	0.104998	556
wavelet-HHL_glcm_JointEnergy	0.441584	0.34708	444	0.170663	0.105057	119
wavelet-HLL_glrlm_RunPercentage	0.437595	0.164707	454	0.286174	0.111744	380
original_gldm_SmallDependenceLowGrayLevelEmphasis	0.50028	0.146265	539	0.473837	0.143509	648
wavelet-HLH_glcm_Correlation	0.558691	0.174274	580	0.455447	0.0981824	615
wavelet-HHH_glrlm_GrayLevelVariance	0.415107	0.138648	428	0.40955	0.142724	534
wavelet-HHH_glrlm_GrayLevelNonUniformityNormalized	0.415107	0.138648	427	0.40955	0.142724	533
wavelet-HLH_gldm_DependenceEntropy	0.436365	0.165199	442	0.411942	0.131643	564
wavelet-LLL_gldm_LargeDependenceHighGrayLevelEmphasis	0.442344	0.527864	357	0.382407	0.218916	458
original_glszm_SmallAreaLowGrayLevelEmphasis	0.460403	0.137339	491	0.415956	0.129831	576
wavelet-HLH_glszm_GrayLevelNonUniformity	0.462796	0.102551	493	0.451273	0.0998967	614
wavelet-HLL_glrlm_GrayLevelVariance	0.672469	1.54586	259	0.260728	0.361618	180
wavelet-LHH_glcm_ClusterTendency	0.484768	0.157786	532	0.426061	0.104816	592
wavelet-HHL_gldm_DependenceVariance	0.392764	0.180173	385	0.267526	0.112109	321
wavelet-LHH_gldm_DependenceEntropy	0.473094	0.17927	476	0.439757	0.13505	602
wavelet-HHL_ngtdm_Coarseness	0.490534	0.16307	553	0.377755	0.118713	517
wavelet-HHH_glszm_GrayLevelNonUniformity	0.426194	0.108224	443	0.422054	0.109121	581
wavelet-HLH_glcm_ClusterProminence	0.480683	0.126148	549	0.431797	0.0824569	628
wavelet-HLH_gldm_SmallDependenceLowGrayLevelEmphasis	0.424248	0.11581	445	0.410226	0.0996036	565
original_firstorder_InterquartileRange	0.569494	0.522037	485	0.250101	0.142778	268
wavelet-LHH_firstorder_Variance	0.835159	1.93016	537	0.453771	0.467275	538
wavelet-LHL_glrlm_GrayLevelNonUniformity	0.321253	0.196853	207	0.141617	0.0849163	79
wavelet-LHL_glcm_ClusterTendency	0.695929	2.07703	269	0.266998	0.433382	184
wavelet-LHH_glszm_ZonePercentage	0.435045	0.160042	413	0.406482	0.139438	529
wavelet-LHL_glcm_JointEnergy	0.382892	0.200918	335	0.183726	0.122218	127
wavelet-LLL_gldm_DependenceVariance	0.362253	0.112936	337	0.310424	0.124036	418
wavelet-LHL_glszm_ZonePercentage	0.537266	0.336894	527	0.33131	0.125755	428
wavelet-LHH_glrlm_LongRunEmphasis	0.428331	0.161902	436	0.335303	0.111923	447
original_gldm_LargeDependenceHighGrayLevelEmphasis	0.52406	0.487917	480	0.426468	0.232953	528
wavelet-HHH_firstorder_Kurtosis	0.372714	0.143587	355	0.332728	0.147503	430
wavelet-LLL_glszm_SmallAreaHighGrayLevelEmphasis	0.468644	0.713363	298	0.361245	0.314535	387
wavelet-HHH_glszm_SmallAreaLowGrayLevelEmphasis	0.508468	0.0910699	575	0.507031	0.0937463	682
wavelet-HHH_glszm_SmallAreaEmphasis	0.53308	0.0960346	600	0.531973	0.0969891	714
wavelet-HLH_glcm_Imc2	0.687904	0.221184	687	0.611515	0.166821	748
wavelet-LHL_glrlm_RunPercentage	0.460452	0.177995	483	0.298594	0.121378	399
original_glrlm_GrayLevelVariance	0.551086	1.05949	283	0.176479	0.166654	115
wavelet-HLL_glszm_SizeZoneNonUniformity	0.853984	0.685555	713	0.520215	0.116979	675
wavelet-LHL_glszm_SizeZoneNonUniformityNormalized	0.612684	0.270798	610	0.422013	0.106662	577
wavelet-LLL_glszm_HighGrayLevelZoneEmphasis	0.472912	0.704334	303	0.367682	0.31283	399
wavelet-HHL_glcm_MaximumProbability	0.459719	0.434605	472	0.261578	0.144453	284
wavelet-LHL_glrlm_ShortRunEmphasis	0.460724	0.170966	488	0.303275	0.120386	407
wavelet-LHH_glszm_GrayLevelNonUniformity	0.499325	0.131424	551	0.480582	0.121444	638
wavelet-HHH_ngtdm_Contrast	0.501257	0.106045	552	0.4503	0.0829454	632
wavelet-HHH_glcm_ClusterProminence	0.499432	0.1064	559	0.460378	0.095321	636
wavelet-HLH_glrlm_LongRunEmphasis	0.444056	0.167254	471	0.342994	0.115802	473
wavelet-HLH_gldm_LargeDependenceLowGrayLevelEmphasis	0.382293	0.158203	332	0.353571	0.136792	448
original_gldm_DependenceVariance	0.434323	0.177398	446	0.271504	0.119762	297
wavelet-LHL_glcm_DifferenceVariance	0.73212	2.09807	318	0.338442	0.511109	316
wavelet-HHH_glcm_ClusterTendency	0.502437	0.102701	556	0.462147	0.0916349	635
wavelet-HLL_gldm_LargeDependenceLowGrayLevelEmphasis	0.327062	0.184329	225	0.304966	0.192366	296
wavelet-LHH_ngtdm_Busyness	0.433964	0.210465	430	0.34926	0.142841	443
wavelet-LHH_gldm_DependenceVariance	0.472999	0.196502	471	0.400393	0.13382	537
wavelet-HLH_glszm_SmallAreaHighGrayLevelEmphasis	0.494228	0.096373	539	0.490871	0.0988815	675
wavelet-LLL_gldm_SmallDependenceEmphasis	0.408072	0.140141	397	0.327314	0.10996	440
wavelet-HHH_firstorder_Range	0.66718	0.38786	630	0.523401	0.147855	680
wavelet-HLL_glrlm_ShortRunEmphasis	0.437495	0.149133	464	0.291669	0.111602	389
original_firstorder_RobustMeanAbsoluteDeviation	0.554378	0.567276	471	0.197378	0.130083	163
wavelet-LLL_glszm_ZonePercentage	0.39032	0.133801	371	0.308566	0.111082	390
wavelet-LLL_glrlm_LongRunHighGrayLevelEmphasis	0.458939	0.547221	313	0.367706	0.259523	411
wavelet-LHH_glrlm_RunLengthNonUniformityNormalized	0.508337	0.236703	504	0.405464	0.148886	564
wavelet-HHH_gldm_DependenceEntropy	0.512105	0.129155	546	0.48283	0.117914	648
wavelet-LLL_glrlm_LongRunEmphasis	0.350452	0.115406	309	0.283057	0.11883	348
wavelet-HHH_ngtdm_Complexity	0.503327	0.104417	565	0.451037	0.0806879	632
wavelet-LHL_gldm_SmallDependenceEmphasis	0.593295	0.406121	568	0.367889	0.12523	486
wavelet-LHL_glrlm_RunLengthNonUniformityNormalized	0.489689	0.205499	502	0.318224	0.117014	439
wavelet-LHH_firstorder_Maximum	0.575592	0.34426	595	0.539381	0.174548	695
wavelet-HLH_glrlm_RunVariance	0.460328	0.148541	488	0.363183	0.108069	516
wavelet-LLL_gldm_SmallDependenceHighGrayLevelEmphasis	0.46974	0.678822	299	0.351973	0.301127	389
wavelet-HHH_glszm_SmallAreaHighGrayLevelEmphasis	0.552737	0.129973	597	0.554074	0.134761	705
wavelet-LLL_glrlm_HighGrayLevelRunEmphasis	0.465717	0.618327	295	0.362055	0.290926	384
wavelet-LLL_glrlm_ShortRunHighGrayLevelEmphasis	0.46597	0.629403	294	0.359996	0.293474	381
wavelet-HHH_glcm_Correlation	0.498199	0.101776	554	0.454691	0.0865629	632
wavelet-LLL_gldm_LowGrayLevelEmphasis	0.417528	0.136799	419	0.400582	0.140031	548
wavelet-HLL_gldm_GrayLevelVariance	0.703559	1.66469	287	0.263142	0.38579	174
wavelet-HLL_firstorder_Variance	0.701508	1.6513	285	0.261963	0.38292	177
wavelet-HHL_firstorder_RootMeanSquared	0.761253	0.914773	482	0.403344	0.291953	450
wavelet-LHH_glrlm_LongRunHighGrayLevelEmphasis	0.446513	0.15061	482	0.35107	0.108667	493
wavelet-LLL_gldm_HighGrayLevelEmphasis	0.464739	0.597759	292	0.360988	0.284831	383
wavelet-HHH_glcm_Idm	0.493255	0.102283	554	0.448029	0.0843491	618
wavelet-HHH_glcm_Id	0.493255	0.102283	554	0.448029	0.0843491	618
wavelet-HHH_glcm_Contrast	0.493255	0.102283	552	0.448029	0.0843491	619
wavelet-HHH_glcm_DifferenceAverage	0.493255	0.102283	552	0.448029	0.0843491	619
wavelet-HHH_glcm_InverseVariance	0.493255	0.102283	552	0.448029	0.0843491	619
wavelet-HHH_glcm_Idn	0.493255	0.102283	553	0.448029	0.0843491	620
wavelet-HHH_glcm_Idmn	0.493255	0.102283	551	0.448029	0.0843491	618
wavelet-HHH_gldm_DependenceNonUniformityNormalized	0.53545	0.131672	566	0.506237	0.11942	681
original_firstorder_MeanAbsoluteDeviation	0.495603	0.492537	361	0.150936	0.0860603	97
wavelet-HHH_gldm_SmallDependenceHighGrayLevelEmphasis	0.382092	0.113794	364	0.37998	0.113498	512
wavelet-HHL_gldm_LargeDependenceEmphasis	0.403956	0.251594	384	0.243764	0.110115	292
wavelet-HHH_glrlm_ShortRunHighGrayLevelEmphasis	0.373845	0.118663	350	0.363226	0.114253	475
wavelet-HLL_glcm_SumSquares	0.773843	1.94832	316	0.27607	0.459748	168
wavelet-HHH_firstorder_Minimum	0.649559	0.330949	640	0.557447	0.15459	711
wavelet-LHH_glrlm_RunVariance	0.450937	0.153543	463	0.357407	0.106475	502
wavelet-LLL_glszm_LowGrayLevelZoneEmphasis	0.432619	0.152296	435	0.410841	0.154535	553
wavelet-HHL_glrlm_RunVariance	0.381539	0.144161	404	0.243146	0.116908	287
wavelet-HHH_gldm_LargeDependenceHighGrayLevelEmphasis	0.369615	0.121007	353	0.341965	0.105403	447
wavelet-HLL_glrlm_RunLengthNonUniformityNormalized	0.465348	0.18156	493	0.305922	0.106849	418
original_firstorder_Variance	0.588208	1.17568	268	0.175703	0.181052	106
wavelet-LLL_glcm_Id	0.325681	0.194638	232	0.185258	0.0922637	151
wavelet-HHL_glszm_SmallAreaEmphasis	0.560463	0.197852	583	0.36723	0.0906349	511
wavelet-HHH_firstorder_Mean	0.602174	0.274787	600	0.602278	0.271794	720
wavelet-LLL_glrlm_LowGrayLevelRunEmphasis	0.421982	0.139242	426	0.403732	0.142189	547
wavelet-LLL_glrlm_ShortRunEmphasis	0.37481	0.12992	336	0.304205	0.119078	406
original_gldm_GrayLevelVariance	0.587743	1.16325	269	0.177863	0.180338	114
wavelet-HHL_ngtdm_Busyness	0.431616	0.153095	461	0.379761	0.141431	525
wavelet-HHH_glcm_MaximumProbability	0.589766	0.155729	628	0.547621	0.131811	709
wavelet-LLL_glcm_Idm	0.35173	0.179519	266	0.215688	0.1052	207
wavelet-LLL_glrlm_RunLengthNonUniformityNormalized	0.384223	0.134635	355	0.311219	0.116616	419
original_glcm_JointEntropy	0.634639	0.379938	599	0.18995	0.0775011	185
wavelet-LHL_glszm_SizeZoneNonUniformity	0.901109	0.943868	723	0.530026	0.138581	697
wavelet-LLL_gldm_LargeDependenceEmphasis	0.351226	0.118145	300	0.286847	0.120509	360
wavelet-HHL_glrlm_LongRunHighGrayLevelEmphasis	0.678592	0.740887	565	0.507736	0.355735	626
wavelet-HHL_glrlm_LongRunEmphasis	0.402565	0.166572	415	0.24582	0.114894	287
wavelet-LLL_glrlm_ShortRunLowGrayLevelEmphasis	0.426575	0.142314	432	0.408638	0.144576	550
wavelet-LLL_glrlm_RunPercentage	0.37133	0.127645	330	0.296891	0.116205	380
wavelet-LHH_glcm_ClusterProminence	0.509075	0.139187	564	0.439659	0.0942251	624
wavelet-HLL_gldm_DependenceNonUniformity	1.03426	0.891832	740	0.593038	0.165312	729
wavelet-HLL_glszm_SmallAreaEmphasis	0.516607	0.197251	542	0.361364	0.100184	504
wavelet-HHH_firstorder_Maximum	0.640644	0.355318	618	0.533012	0.171033	689
wavelet-HHL_glcm_JointAverage	0.614585	0.499823	551	0.458805	0.212258	602
wavelet-HHH_gldm_DependenceVariance	0.452789	0.106221	498	0.421628	0.102679	582
original_glrlm_LongRunEmphasis	0.431424	0.19013	435	0.221502	0.119029	209
wavelet-LLL_glcm_Autocorrelation	0.503187	0.667479	315	0.385074	0.302541	426
wavelet-HLL_glszm_ZonePercentage	0.498863	0.286976	511	0.31154	0.106676	418
wavelet-HHH_glszm_ZoneEntropy	0.488719	0.111178	527	0.487056	0.109467	669
wavelet-LLL_glcm_JointAverage	0.444728	0.371659	331	0.356943	0.193044	432
wavelet-LHL_glrlm_GrayLevelVariance	0.804012	1.99119	432	0.309844	0.42848	221
original_gldm_LargeDependenceEmphasis	0.443912	0.229257	446	0.229205	0.115303	234
wavelet-LHL_glcm_SumEntropy	0.477145	0.311775	417	0.216223	0.113887	192
wavelet-HHL_gldm_DependenceEntropy	0.696159	0.271461	677	0.478174	0.104669	666
wavelet-HHL_glrlm_ShortRunEmphasis	0.462334	0.27429	467	0.273077	0.109121	341
wavelet-LHL_glcm_MaximumProbability	0.419721	0.142895	456	0.284795	0.148169	341
wavelet-HLL_ngtdm_Busyness	0.315556	0.140844	243	0.28867	0.136744	329
wavelet-LHH_ngtdm_Contrast	0.523702	0.165849	564	0.389675	0.110936	550
wavelet-HLL_gldm_SmallDependenceEmphasis	0.552044	0.354011	543	0.346465	0.106313	474
wavelet-HHL_firstorder_Minimum	0.61232	0.505794	557	0.456667	0.210778	600
wavelet-LLL_gldm_DependenceNonUniformityNormalized	0.467741	0.217766	440	0.36292	0.108236	485
wavelet-HHL_glrlm_RunPercentage	0.475116	0.379031	485	0.271233	0.109837	342
wavelet-HLL_glcm_SumEntropy	0.395399	0.211966	349	0.18545	0.0924386	131
wavelet-HHH_glszm_GrayLevelVariance	0.520962	0.17958	534	0.523476	0.18391	664
wavelet-HHH_glszm_GrayLevelNonUniformityNormalized	0.520962	0.17958	535	0.523476	0.18391	664
wavelet-HLH_gldm_SmallDependenceEmphasis	0.445442	0.137684	482	0.41861	0.111349	585
wavelet-HHH_glszm_ZoneVariance	0.415939	0.157833	391	0.41703	0.15863	542
wavelet-HHL_glszm_ZonePercentage	0.583098	0.886139	536	0.304496	0.122022	404
wavelet-LHH_glcm_Imc2	0.705697	0.224736	696	0.62632	0.179366	747
wavelet-HLL_glszm_SizeZoneNonUniformityNormalized	0.573725	0.246564	584	0.399807	0.100907	558
wavelet-LHL_glszm_GrayLevelNonUniformity	0.386474	0.233735	303	0.243747	0.104148	259
original_glcm_DifferenceVariance	0.68523	1.31731	258	0.224759	0.233603	155
wavelet-HLH_glszm_ZonePercentage	0.422111	0.131753	412	0.395228	0.112873	537
wavelet-HHL_glrlm_RunLengthNonUniformityNormalized	0.507688	0.433867	509	0.290767	0.107781	383
wavelet-HHH_glszm_LargeAreaHighGrayLevelEmphasis	0.423678	0.186933	408	0.425126	0.185225	550
wavelet-HLH_glrlm_RunEntropy	0.467988	0.273489	427	0.364665	0.165038	470
wavelet-HHL_firstorder_10Percentile	1.05449	1.42092	709	0.395246	0.224737	495
wavelet-HHL_glcm_Autocorrelation	0.808936	1.07118	615	0.585135	0.48855	658
wavelet-HHL_glszm_GrayLevelNonUniformityNormalized	0.651797	0.341365	641	0.240016	0.0889256	273
wavelet-HHL_firstorder_Median	0.892548	0.720578	713	0.886698	0.726664	776
wavelet-HLL_ngtdm_Complexity	1.34497	4.68637	610	0.542653	1.30677	434
wavelet-LHH_gldm_LargeDependenceHighGrayLevelEmphasis	0.496281	0.196107	525	0.374632	0.12522	527
wavelet-HHL_glszm_SizeZoneNonUniformityNormalized	0.623654	0.230227	629	0.410297	0.0889317	573
wavelet-HHL_glszm_HighGrayLevelZoneEmphasis	0.871538	1.22502	632	0.589897	0.509405	665
wavelet-LHL_firstorder_Variance	0.878447	2.41407	414	0.31949	0.511421	221
wavelet-LHL_glcm_Imc2	0.275261	0.166327	165	0.145114	0.0849938	96
wavelet-LHL_gldm_GrayLevelVariance	0.878666	2.4197	418	0.320199	0.51207	224
wavelet-HHL_glrlm_HighGrayLevelRunEmphasis	0.863135	1.19728	631	0.585627	0.500634	658
wavelet-HHL_gldm_HighGrayLevelEmphasis	0.860997	1.18912	634	0.584849	0.498144	658
wavelet-LHH_gldm_LargeDependenceEmphasis	0.49809	0.217014	525	0.35968	0.122474	509
wavelet-HHH_firstorder_10Percentile	1.05237	1.13725	724	0.501036	0.228414	644
wavelet-HHL_gldm_SmallDependenceEmphasis	0.652798	0.925863	589	0.348309	0.125255	471
original_glcm_SumSquares	0.649688	1.2751	343	0.180835	0.192586	111
wavelet-HHL_glrlm_GrayLevelNonUniformityNormalized	0.583725	0.36315	579	0.199279	0.0895125	193
wavelet-LHH_ngtdm_Complexity	0.549616	0.164044	586	0.412218	0.107081	575
wavelet-LHL_glcm_JointEntropy	0.562035	0.359803	535	0.22001	0.114095	190
wavelet-HHL_firstorder_Uniformity	0.569234	0.535536	553	0.193104	0.0934115	175
wavelet-HLH_firstorder_MeanAbsoluteDeviation	0.548033	0.501591	405	0.27495	0.134553	304
wavelet-LHH_gldm_DependenceNonUniformityNormalized	0.584963	0.271727	588	0.500809	0.182804	641
wavelet-HHL_glrlm_ShortRunHighGrayLevelEmphasis	0.917541	1.34099	653	0.606897	0.54709	675
wavelet-LHL_firstorder_Uniformity	0.441221	0.236401	387	0.197745	0.115319	146
wavelet-LHL_gldm_DependenceNonUniformityNormalized	0.772533	0.67443	670	0.46038	0.170945	606
wavelet-LHL_glrlm_GrayLevelNonUniformityNormalized	0.464042	0.255358	415	0.205115	0.118176	157
wavelet-LHL_glcm_Idn	0.654097	0.360978	628	0.368547	0.153728	479
wavelet-HLH_gldm_SmallDependenceHighGrayLevelEmphasis	0.534328	0.218635	550	0.476084	0.146118	642
wavelet-HHL_glszm_GrayLevelVariance	1.61554	3.01444	731	0.538279	0.684763	495
wavelet-LHL_firstorder_Maximum	0.525108	0.728251	411	0.438338	0.314808	551
wavelet-LHH_glrlm_RunPercentage	0.524658	0.236745	548	0.377653	0.128803	520
wavelet-LHH_glcm_Idmn	0.552514	0.167944	598	0.413306	0.108516	588
wavelet-LHH_glcm_Idn	0.552514	0.167944	597	0.413306	0.108516	590
wavelet-LHH_glcm_Contrast	0.552514	0.167944	599	0.413306	0.108516	589
wavelet-LHH_glcm_DifferenceAverage	0.552514	0.167944	599	0.413306	0.108516	589
wavelet-LHH_glcm_InverseVariance	0.552514	0.167944	599	0.413306	0.108516	589
wavelet-LHH_glcm_Idm	0.552514	0.167944	598	0.413306	0.108516	589
wavelet-LHH_glcm_Id	0.552514	0.167944	598	0.413306	0.108516	589
wavelet-HLH_firstorder_InterquartileRange	0.7151	0.650316	608	0.367516	0.166978	477
wavelet-HHL_glszm_SmallAreaHighGrayLevelEmphasis	1.00461	1.58964	679	0.642198	0.63871	693
wavelet-HHL_glszm_ZoneEntropy	0.647355	0.225336	661	0.455001	0.100704	630
wavelet-LHL_glcm_InverseVariance	0.667698	0.355496	647	0.320338	0.120944	413
wavelet-HHH_glcm_Imc2	0.684131	0.215846	682	0.604741	0.14585	749
wavelet-LHH_glcm_Correlation	0.571207	0.153022	602	0.459373	0.0967447	634
wavelet-LHL_gldm_DependenceNonUniformity	1.03623	0.901016	749	0.592242	0.172845	736
wavelet-LHH_glrlm_RunLengthNonUniformity	0.558386	0.221223	573	0.435531	0.140483	596
original_glrlm_RunPercentage	0.527086	0.267593	533	0.255319	0.112741	274
wavelet-HLL_glcm_Contrast	1.21731	3.29263	627	0.417366	0.821406	321
wavelet-LHH_firstorder_90Percentile	0.544735	0.456637	469	0.365629	0.171313	457
wavelet-LHL_glrlm_RunEntropy	0.566941	0.336409	545	0.290668	0.109079	362
wavelet-HHH_glcm_SumEntropy	0.668288	0.222145	662	0.560077	0.133953	717
wavelet-HLL_gldm_DependenceNonUniformityNormalized	0.752856	0.939086	646	0.434979	0.152619	576
wavelet-HLL_glrlm_RunEntropy	0.501957	0.325993	424	0.256685	0.111812	282
original_glrlm_ShortRunEmphasis	0.509575	0.236149	524	0.254553	0.105516	291
wavelet-HHH_glszm_LargeAreaEmphasis	0.44654	0.207323	443	0.445589	0.203182	581
wavelet-HHL_glcm_Imc1	0.690965	0.719125	477	0.286513	0.166889	293
wavelet-LHL_firstorder_90Percentile	0.47082	0.499713	293	0.264247	0.168477	252
original_glcm_Idmn	0.772235	0.708108	618	0.436097	0.270214	524
wavelet-LHL_firstorder_10Percentile	1.0986	1.34021	723	0.444064	0.296354	557
wavelet-LHL_glcm_Idmn	0.733904	0.570887	609	0.457349	0.279113	542
wavelet-LHL_glszm_GrayLevelNonUniformityNormalized	0.505246	0.25157	499	0.244442	0.113687	243
wavelet-HLL_firstorder_InterquartileRange	0.749693	0.737537	616	0.319722	0.17712	379
wavelet-HHH_glcm_JointEntropy	0.783821	0.358731	712	0.70476	0.268388	767
wavelet-HHH_glcm_JointEnergy	0.776036	0.347318	711	0.697458	0.259457	764
wavelet-HHL_gldm_SmallDependenceHighGrayLevelEmphasis	1.28099	2.47373	711	0.736851	0.91984	718
wavelet-HHH_firstorder_Variance	1.78579	3.48495	744	0.67703	0.777188	654
wavelet-HHL_glcm_JointEntropy	0.745425	0.761563	661	0.236132	0.110736	245
original_glcm_Idn	0.731015	0.50294	653	0.351502	0.152122	429
wavelet-LHL_glcm_SumSquares	0.968878	2.85187	434	0.338671	0.614219	249
wavelet-HLL_firstorder_Uniformity	0.383727	0.210344	309	0.172537	0.0942583	128
wavelet-HHH_firstorder_Median	0.867377	0.621433	714	0.863686	0.626329	779
original_glszm_SmallAreaEmphasis	0.579296	0.207129	601	0.346161	0.0972413	467
wavelet-LHL_glcm_Idm	0.645914	0.376229	612	0.28341	0.123625	344
wavelet-HHH_glszm_LargeAreaLowGrayLevelEmphasis	0.491505	0.249518	487	0.488632	0.242696	607
wavelet-HHL_glcm_DifferenceEntropy	0.860915	0.793081	692	0.254257	0.112497	284
wavelet-HHL_ngtdm_Contrast	1.58021	2.32716	760	0.600949	0.593997	625
wavelet-HHL_glcm_InverseVariance	0.730691	0.591951	652	0.297582	0.113855	367
original_glrlm_RunLengthNonUniformityNormalized	0.563024	0.287357	565	0.277006	0.103038	336
wavelet-HHL_glrlm_GrayLevelVariance	1.87061	3.45303	756	0.561229	0.762864	479
wavelet-HLH_firstorder_RobustMeanAbsoluteDeviation	0.647833	0.578862	506	0.312324	0.148232	372
wavelet-LHL_ngtdm_Complexity	1.42082	4.88702	664	0.57833	1.23359	489
wavelet-LHH_firstorder_10Percentile	1.15115	1.50299	730	0.561135	0.369939	689
wavelet-HHL_glcm_SumEntropy	0.782233	0.680995	662	0.248314	0.111801	266
original_glszm_ZonePercentage	0.636594	0.334025	599	0.296639	0.113995	368
wavelet-HHL_glrlm_RunEntropy	0.917585	0.664332	710	0.342412	0.123345	438
wavelet-HLL_glszm_GrayLevelNonUniformityNormalized	0.430031	0.232561	376	0.208538	0.101351	194
wavelet-HHL_glszm_SizeZoneNonUniformity	1.0337	1.41667	739	0.547222	0.175645	709
wavelet-HLL_glrlm_GrayLevelNonUniformityNormalized	0.398388	0.218965	337	0.177193	0.0957303	137
wavelet-HLL_glcm_JointEnergy	0.36774	0.188331	348	0.178714	0.1176	121
wavelet-LHL_firstorder_Entropy	0.562673	0.378793	501	0.234625	0.118959	221
wavelet-HHL_glcm_Idm	0.720834	1.03941	609	0.25537	0.126408	267
wavelet-HHL_gldm_GrayLevelVariance	1.99685	3.94352	759	0.577119	0.818138	478
wavelet-HHL_firstorder_Variance	1.9893	3.8944	760	0.574087	0.809632	485
wavelet-HHL_glcm_ClusterTendency	1.97842	4.18348	743	0.588829	0.920331	454
wavelet-HHL_firstorder_Entropy	0.805536	0.6934	669	0.253417	0.110922	277
wavelet-HHL_gldm_DependenceNonUniformityNormalized	0.796028	0.577976	680	0.443707	0.162811	591
wavelet-LHL_glcm_Imc1	0.381479	0.355927	214	0.211184	0.104919	186
original_glcm_JointAverage	0.883143	0.898853	672	0.528276	0.294017	659
original_glrlm_LongRunHighGrayLevelEmphasis	0.927084	1.21312	638	0.58275	0.422581	655
wavelet-HLL_glcm_Idn	0.702196	0.446917	652	0.397944	0.160881	526
wavelet-HHH_glcm_Imc1	0.927926	0.580872	743	0.812295	0.42177	782
original_glszm_SizeZoneNonUniformityNormalized	0.664568	0.253374	647	0.396464	0.0989558	546
wavelet-HHL_glcm_Id	0.776663	0.969547	657	0.256816	0.121245	272
wavelet-HHH_glcm_DifferenceVariance	0.922752	0.56374	741	0.808217	0.408648	780
wavelet-HHL_glcm_Idmn	0.782213	0.473869	669	0.542563	0.251148	680
wavelet-HHL_glcm_Idn	0.657121	0.303864	629	0.426196	0.14428	583
wavelet-HHH_glcm_DifferenceEntropy	0.932203	0.578792	743	0.816737	0.421084	783
wavelet-HLL_glcm_Idm	0.576089	0.322097	572	0.25511	0.103656	298
wavelet-LHL_glcm_Id	0.700519	0.417178	617	0.283924	0.126	327
wavelet-HHL_glcm_SumSquares	2.21915	4.81139	765	0.625072	0.987436	489
wavelet-HLL_firstorder_RobustMeanAbsoluteDeviation	0.68403	0.679967	513	0.255997	0.160873	235
wavelet-HLL_glcm_Idmn	0.78869	0.644836	664	0.489507	0.291506	601
wavelet-HLL_firstorder_MeanAbsoluteDeviation	0.562143	0.602687	379	0.202607	0.147402	151
wavelet-HLL_ngtdm_Contrast	0.849712	1.27556	570	0.388366	0.358599	392
original_gldm_DependenceNonUniformity	1.45343	1.09381	778	0.646624	0.205153	750
wavelet-HLL_firstorder_Entropy	0.471009	0.305119	386	0.197878	0.0979534	165
original_glszm_SizeZoneNonUniformity	1.08709	0.613396	761	0.535881	0.128947	699
original_gldm_SmallDependenceEmphasis	0.708497	0.373046	650	0.340391	0.109874	459
wavelet-LHH_firstorder_MeanAbsoluteDeviation	0.70462	0.786447	522	0.334677	0.175981	381
wavelet-HLL_glcm_InverseVariance	0.645624	0.565759	590	0.296885	0.10523	380
original_ngtdm_Complexity	1.39105	3.81151	670	0.458717	0.816553	390
wavelet-HLH_firstorder_10Percentile	1.27521	1.52169	751	0.599626	0.391441	720
wavelet-HLL_firstorder_10Percentile	1.29681	1.71729	747	0.503681	0.387771	618
wavelet-HHL_glcm_Contrast	2.43581	5.43697	778	0.662792	1.06284	510
original_ngtdm_Contrast	0.780641	0.867655	558	0.339998	0.216983	363
wavelet-LHL_glcm_DifferenceEntropy	0.713724	0.511939	621	0.263876	0.113581	306
wavelet-HHL_gldm_DependenceNonUniformity	1.14066	0.886281	758	0.614032	0.213734	737
original_glszm_HighGrayLevelZoneEmphasis	1.20301	2.12769	682	0.687039	0.80421	704
wavelet-HHH_firstorder_MeanAbsoluteDeviation	1.26382	1.49159	749	0.436717	0.242019	530
wavelet-HHH_firstorder_90Percentile	1.42412	2.11688	761	0.607395	0.346358	706
wavelet-HHL_ngtdm_Complexity	2.70406	7.09982	775	0.935464	1.85904	671
wavelet-LHL_ngtdm_Contrast	1.07191	2.13886	622	0.467371	0.607824	488
original_glcm_InverseVariance	0.841828	0.478977	699	0.292884	0.0965258	376
original_glcm_Idm	0.784879	0.472412	680	0.2293	0.0977133	242
wavelet-HLL_glcm_JointEntropy	0.524213	0.311046	519	0.210008	0.108264	200
wavelet-HLL_glcm_DifferenceEntropy	0.615528	0.402902	541	0.227049	0.102575	230
wavelet-HLL_glcm_Id	0.613519	0.358862	573	0.249539	0.1022	287
wavelet-LHL_firstorder_InterquartileRange	0.950621	1.12546	694	0.392159	0.268709	478
wavelet-LHL_glcm_Correlation	0.540296	0.324463	525	0.279549	0.116068	360
original_glrlm_HighGrayLevelRunEmphasis	1.28764	2.37852	703	0.709234	0.892938	704
original_firstorder_Minimum	1.05679	2.18402	682	0.555261	0.385691	645
wavelet-LHH_firstorder_InterquartileRange	0.904541	1.00117	678	0.45069	0.268943	566
wavelet-LHL_glcm_Contrast	1.28521	3.77147	607	0.443214	0.874953	364
original_gldm_HighGrayLevelEmphasis	1.31621	2.40731	705	0.713401	0.867995	703
wavelet-HHL_glcm_DifferenceAverage	1.5048	2.6593	760	0.382404	0.3048	413
original_glcm_Autocorrelation	1.34661	2.63875	690	0.751035	0.908229	706
wavelet-HHH_firstorder_RobustMeanAbsoluteDeviation	1.44924	2.01269	766	0.512845	0.313847	615
wavelet-LHH_firstorder_RobustMeanAbsoluteDeviation	0.829767	0.902293	639	0.377412	0.220942	463
original_glrlm_ShortRunHighGrayLevelEmphasis	1.38559	2.84035	712	0.741398	1.06992	711
original_glcm_Id	0.816694	0.503393	684	0.226746	0.0962924	240
wavelet-LHL_firstorder_MeanAbsoluteDeviation	0.740039	0.975703	523	0.251447	0.195183	226
original_glszm_SmallAreaHighGrayLevelEmphasis	1.24945	1.9663	707	0.691165	0.730744	706
wavelet-HHL_firstorder_MeanAbsoluteDeviation	1.32263	1.65635	750	0.370569	0.256907	401
original_glcm_DifferenceEntropy	0.754324	0.518597	630	0.182511	0.0899971	152
wavelet-HHH_firstorder_InterquartileRange	1.44743	2.02359	766	0.577097	0.342678	684
original_gldm_DependenceNonUniformityNormalized	1.09632	1.00278	734	0.487324	0.217433	617
wavelet-HHL_firstorder_RobustMeanAbsoluteDeviation	1.51772	2.22297	768	0.456523	0.324325	530
original_glcm_Contrast	1.23756	2.54638	640	0.283811	0.393581	178
wavelet-LHL_firstorder_RobustMeanAbsoluteDeviation	0.890336	1.11068	657	0.319223	0.246891	336
wavelet-HHL_firstorder_90Percentile	1.45418	2.06522	761	0.49625	0.321198	591
wavelet-HLL_glcm_DifferenceAverage	0.893547	1.00643	644	0.294019	0.222414	274
wavelet-HHL_firstorder_InterquartileRange	1.56339	2.35905	771	0.530511	0.366071	627
wavelet-LHL_glcm_DifferenceAverage	1.04425	1.37894	687	0.335335	0.255973	365
original_gldm_SmallDependenceHighGrayLevelEmphasis	1.76143	4.12059	754	0.843484	1.46955	731
original_glcm_DifferenceAverage	1.10304	1.12984	716	0.23175	0.15348	208
lbp-2D_firstorder_10Percentile	NA	NA	NA	NA	NA	NA
lbp-2D_firstorder_90Percentile	NA	NA	NA	NA	NA	NA
lbp-2D_firstorder_Entropy	NA	NA	NA	NA	NA	NA
lbp-2D_firstorder_Maximum	NA	NA	NA	NA	NA	NA
lbp-2D_firstorder_Minimum	NA	NA	NA	NA	NA	NA
lbp-2D_firstorder_Range	NA	NA	NA	NA	NA	NA
lbp-2D_firstorder_Uniformity	NA	NA	NA	NA	NA	NA
lbp-2D_glcm_Autocorrelation	NA	NA	NA	NA	NA	NA
lbp-2D_glcm_JointAverage	NA	NA	NA	NA	NA	NA
lbp-2D_glcm_ClusterProminence	NA	NA	NA	NA	NA	NA
lbp-2D_glcm_ClusterShade	NA	NA	NA	NA	NA	NA
lbp-2D_glcm_ClusterTendency	NA	NA	NA	NA	NA	NA
lbp-2D_glcm_Contrast	NA	NA	NA	NA	NA	NA
lbp-2D_glcm_Correlation	NA	NA	NA	NA	NA	NA
lbp-2D_glcm_DifferenceAverage	NA	NA	NA	NA	NA	NA
lbp-2D_glcm_DifferenceEntropy	NA	NA	NA	NA	NA	NA
lbp-2D_glcm_DifferenceVariance	NA	NA	NA	NA	NA	NA
lbp-2D_glcm_JointEnergy	NA	NA	NA	NA	NA	NA
lbp-2D_glcm_JointEntropy	NA	NA	NA	NA	NA	NA
lbp-2D_glcm_Imc1	NA	NA	NA	NA	NA	NA
lbp-2D_glcm_Imc2	NA	NA	NA	NA	NA	NA
lbp-2D_glcm_Idm	NA	NA	NA	NA	NA	NA
lbp-2D_glcm_Idmn	NA	NA	NA	NA	NA	NA
lbp-2D_glcm_Id	NA	NA	NA	NA	NA	NA
lbp-2D_glcm_Idn	NA	NA	NA	NA	NA	NA
lbp-2D_glcm_InverseVariance	NA	NA	NA	NA	NA	NA
lbp-2D_glcm_MaximumProbability	NA	NA	NA	NA	NA	NA
lbp-2D_glcm_SumEntropy	NA	NA	NA	NA	NA	NA
lbp-2D_glcm_SumSquares	NA	NA	NA	NA	NA	NA
lbp-2D_glrlm_GrayLevelNonUniformityNormalized	NA	NA	NA	NA	NA	NA
lbp-2D_glrlm_GrayLevelVariance	NA	NA	NA	NA	NA	NA
lbp-2D_glrlm_HighGrayLevelRunEmphasis	NA	NA	NA	NA	NA	NA
lbp-2D_glrlm_LowGrayLevelRunEmphasis	NA	NA	NA	NA	NA	NA
lbp-2D_glszm_GrayLevelNonUniformity	NA	NA	NA	NA	NA	NA
lbp-2D_glszm_GrayLevelNonUniformityNormalized	NA	NA	NA	NA	NA	NA
lbp-2D_glszm_GrayLevelVariance	NA	NA	NA	NA	NA	NA
lbp-2D_glszm_HighGrayLevelZoneEmphasis	NA	NA	NA	NA	NA	NA
lbp-2D_glszm_LowGrayLevelZoneEmphasis	NA	NA	NA	NA	NA	NA
lbp-2D_glszm_SizeZoneNonUniformity	NA	NA	NA	NA	NA	NA
lbp-2D_glszm_SizeZoneNonUniformityNormalized	NA	NA	NA	NA	NA	NA
lbp-2D_glszm_ZoneEntropy	NA	NA	NA	NA	NA	NA
lbp-2D_glszm_ZoneVariance	NA	NA	NA	NA	NA	NA
lbp-2D_gldm_GrayLevelVariance	NA	NA	NA	NA	NA	NA
lbp-2D_gldm_HighGrayLevelEmphasis	NA	NA	NA	NA	NA	NA
lbp-2D_gldm_LowGrayLevelEmphasis	NA	NA	NA	NA	NA	NA
lbp-2D_ngtdm_Busyness	NA	NA	NA	NA	NA	NA
lbp-2D_ngtdm_Coarseness	NA	NA	NA	NA	NA	NA
lbp-2D_ngtdm_Complexity	NA	NA	NA	NA	NA	NA
lbp-2D_ngtdm_Contrast	NA	NA	NA	NA	NA	NA
lbp-2D_ngtdm_Strength	NA	NA	NA	NA	NA	NA
wavelet-LLH_firstorder_RootMeanSquared	NA	NA	NA	NA	NA	NA
wavelet-LHH_firstorder_RootMeanSquared	NA	NA	NA	NA	NA	NA
wavelet-HLH_firstorder_RootMeanSquared	NA	NA	NA	NA	NA	NA
wavelet-HHH_firstorder_RootMeanSquared	NA	NA	NA	NA	NA	NA

## Sheet: supp_tab2
feature	val_acc	test_acc	rank
lbp-2D_firstorder_Energy	0.278049	0.3	2
lbp-2D_firstorder_Kurtosis	0.292683	0.4	224
lbp-2D_firstorder_Mean	0.312195	0.15	271
lbp-2D_firstorder_MeanAbsoluteDeviation	0.209756	0.15	391
lbp-2D_firstorder_RobustMeanAbsoluteDeviation	0.190244	0.15	430
lbp-2D_firstorder_RootMeanSquared	0.314634	0.15	273
lbp-2D_firstorder_Skewness	0.282927	0.1	263
lbp-2D_firstorder_TotalEnergy	0.278049	0.3	2
lbp-2D_firstorder_Variance	0.320732	0.1	373
lbp-2D_gldm_DependenceEntropy	0.4	0.4	1
lbp-2D_gldm_DependenceNonUniformity	0.3	0.3	1
lbp-2D_gldm_DependenceNonUniformityNormalized	0.4	0.35	1
lbp-2D_gldm_DependenceVariance	0.45	0.25	1
lbp-2D_gldm_GrayLevelNonUniformity	0.35	0.35	1
lbp-2D_gldm_LargeDependenceEmphasis	0.35	0.5	1
lbp-2D_gldm_LargeDependenceHighGrayLevelEmphasis	0.35	0.5	1
lbp-2D_gldm_LargeDependenceLowGrayLevelEmphasis	0.35	0.5	1
lbp-2D_gldm_SmallDependenceEmphasis	0.3	0.4	1
lbp-2D_gldm_SmallDependenceHighGrayLevelEmphasis	0.3	0.4	1
lbp-2D_gldm_SmallDependenceLowGrayLevelEmphasis	0.3	0.4	1
lbp-2D_glrlm_GrayLevelNonUniformity	0.15	0.2	1
lbp-2D_glrlm_LongRunEmphasis	0.25	0.55	1
lbp-2D_glrlm_LongRunHighGrayLevelEmphasis	0.25	0.55	1
lbp-2D_glrlm_LongRunLowGrayLevelEmphasis	0.25	0.55	1
lbp-2D_glrlm_RunEntropy	0.15	0.25	1
lbp-2D_glrlm_RunLengthNonUniformity	0.25	0.25	1
lbp-2D_glrlm_RunLengthNonUniformityNormalized	0.2	0.35	1
lbp-2D_glrlm_RunPercentage	0.25	0.45	1
lbp-2D_glrlm_RunVariance	0.25	0.3	1
lbp-2D_glrlm_ShortRunEmphasis	0.5	0.45	1
lbp-2D_glrlm_ShortRunHighGrayLevelEmphasis	0.5	0.45	1
lbp-2D_glrlm_ShortRunLowGrayLevelEmphasis	0.5	0.45	1
lbp-2D_glszm_LargeAreaEmphasis	0.2	0.3	1
lbp-2D_glszm_LargeAreaHighGrayLevelEmphasis	0.2	0.3	1
lbp-2D_glszm_LargeAreaLowGrayLevelEmphasis	0.2	0.3	1
lbp-2D_glszm_SmallAreaEmphasis	0.4	0.4	1
lbp-2D_glszm_SmallAreaHighGrayLevelEmphasis	0.4	0.4	1
lbp-2D_glszm_SmallAreaLowGrayLevelEmphasis	0.4	0.4	1
lbp-2D_glszm_ZonePercentage	0.4	0.4	1
original_firstorder_10Percentile	0.270732	0.25	279
original_firstorder_90Percentile	0.241463	0.3	137
original_firstorder_Energy	0.241463	0.3	8
original_firstorder_Entropy	0.265854	0.3	466
original_firstorder_InterquartileRange	0.32439	0.15	485
original_firstorder_Kurtosis	0.25	0.25	157
original_firstorder_Maximum	0.187805	0.35	160
original_firstorder_Mean	0.334146	0.3	21
original_firstorder_MeanAbsoluteDeviation	0.236585	0.25	361
original_firstorder_Median	0.0926829	0.3	50
original_firstorder_Minimum	0.190244	0.35	682
original_firstorder_Range	0.221951	0.35	253
original_firstorder_RobustMeanAbsoluteDeviation	0.282927	0.25	471
original_firstorder_RootMeanSquared	0.193902	0.05	20
original_firstorder_Skewness	0.221951	0.35	197
original_firstorder_TotalEnergy	0.241463	0.3	7
original_firstorder_Uniformity	0.217073	0.3	355
original_firstorder_Variance	0.412195	0.2	268
original_glcm_Autocorrelation	0.193902	0.15	690
original_glcm_ClusterProminence	0.387805	0.2	119
original_glcm_ClusterShade	0.280488	0.2	111
original_glcm_ClusterTendency	0.312195	0.2	185
original_glcm_Contrast	0.306098	0.2	640
original_glcm_Correlation	0.25122	0.15	260
original_glcm_DifferenceAverage	0.263415	0.25	716
original_glcm_DifferenceEntropy	0.259756	0.4	630
original_glcm_DifferenceVariance	0.280488	0.4	258
original_glcm_Id	0.317073	0.35	684
original_glcm_Idm	0.29878	0.2	680
original_glcm_Idmn	0.273171	0.35	618
original_glcm_Idn	0.303659	0.35	653
original_glcm_Imc1	0.340244	0.25	219
original_glcm_Imc2	0.307317	0.2	212
original_glcm_InverseVariance	0.271951	0.35	699
original_glcm_JointAverage	0.143902	0.15	672
original_glcm_JointEnergy	0.32561	0.2	391
original_glcm_JointEntropy	0.331707	0.2	599
original_glcm_MaximumProbability	0.264634	0.1	453
original_glcm_SumEntropy	0.24878	0.25	332
original_glcm_SumSquares	0.323171	0.2	343
original_gldm_DependenceEntropy	0.22439	0.25	374
original_gldm_DependenceNonUniformity	0.270732	0.2	778
original_gldm_DependenceNonUniformityNormalized	0.267073	0.2	734
original_gldm_DependenceVariance	0.343902	0.25	446
original_gldm_GrayLevelNonUniformity	0.326829	0.25	239
original_gldm_GrayLevelVariance	0.410976	0.2	269
original_gldm_HighGrayLevelEmphasis	0.173171	0.15	705
original_gldm_LargeDependenceEmphasis	0.309756	0.25	446
original_gldm_LargeDependenceHighGrayLevelEmphasis	0.247561	0.2	480
original_gldm_LargeDependenceLowGrayLevelEmphasis	0.25	0.2	263
original_gldm_LowGrayLevelEmphasis	0.213415	0.2	461
original_gldm_SmallDependenceEmphasis	0.295122	0.2	650
original_gldm_SmallDependenceHighGrayLevelEmphasis	0.254878	0.35	754
original_gldm_SmallDependenceLowGrayLevelEmphasis	0.253659	0.3	539
original_glrlm_GrayLevelNonUniformity	0.37439	0.15	237
original_glrlm_GrayLevelNonUniformityNormalized	0.228049	0.25	365
original_glrlm_GrayLevelVariance	0.373171	0.3	283
original_glrlm_HighGrayLevelRunEmphasis	0.15	0.15	703
original_glrlm_LongRunEmphasis	0.297561	0.45	435
original_glrlm_LongRunHighGrayLevelEmphasis	0.164634	0.15	638
original_glrlm_LongRunLowGrayLevelEmphasis	0.25122	0.25	407
original_glrlm_LowGrayLevelRunEmphasis	0.20122	0.25	452
original_glrlm_RunEntropy	0.152439	0.25	371
original_glrlm_RunLengthNonUniformity	0.364634	0.25	609
original_glrlm_RunLengthNonUniformityNormalized	0.317073	0.2	565
original_glrlm_RunPercentage	0.297561	0.25	533
original_glrlm_RunVariance	0.354878	0.35	380
original_glrlm_ShortRunEmphasis	0.32439	0.3	524
original_glrlm_ShortRunHighGrayLevelEmphasis	0.178049	0.15	712
original_glrlm_ShortRunLowGrayLevelEmphasis	0.187805	0.25	467
original_glszm_GrayLevelNonUniformity	0.360976	0.1	342
original_glszm_GrayLevelNonUniformityNormalized	0.25122	0.15	410
original_glszm_GrayLevelVariance	0.287805	0.3	216
original_glszm_HighGrayLevelZoneEmphasis	0.143902	0.25	682
original_glszm_LargeAreaEmphasis	0.284146	0.3	236
original_glszm_LargeAreaHighGrayLevelEmphasis	0.319512	0.15	308
original_glszm_LargeAreaLowGrayLevelEmphasis	0.254878	0.2	226
original_glszm_LowGrayLevelZoneEmphasis	0.220732	0.3	473
original_glszm_SizeZoneNonUniformity	0.29878	0.2	761
original_glszm_SizeZoneNonUniformityNormalized	0.271951	0.25	647
original_glszm_SmallAreaEmphasis	0.271951	0.3	601
original_glszm_SmallAreaHighGrayLevelEmphasis	0.232927	0.3	707
original_glszm_SmallAreaLowGrayLevelEmphasis	0.184146	0.2	491
original_glszm_ZoneEntropy	0.20122	0.15	423
original_glszm_ZonePercentage	0.345122	0.15	599
original_glszm_ZoneVariance	0.228049	0.2	173
original_ngtdm_Busyness	0.24878	0.15	387
original_ngtdm_Coarseness	0.263415	0.2	384
original_ngtdm_Complexity	0.341463	0.2	670
original_ngtdm_Contrast	0.312195	0.2	558
original_ngtdm_Strength	0.304878	0.15	166
wavelet-HHH_firstorder_10Percentile	0.307317	0.2	724
wavelet-HHH_firstorder_90Percentile	0.220732	0.4	761
wavelet-HHH_firstorder_Energy	0.35	0.35	1
wavelet-HHH_firstorder_Entropy	0.258537	0.2	412
wavelet-HHH_firstorder_InterquartileRange	0.241463	0.3	766
wavelet-HHH_firstorder_Kurtosis	0.208537	0.1	355
wavelet-HHH_firstorder_Maximum	0.213415	0.35	618
wavelet-HHH_firstorder_Mean	0.185366	0.2	600
wavelet-HHH_firstorder_MeanAbsoluteDeviation	0.245122	0.2	749
wavelet-HHH_firstorder_Median	0.22439	0.3	714
wavelet-HHH_firstorder_Minimum	0.146341	0.2	640
wavelet-HHH_firstorder_Range	0.178049	0.25	630
wavelet-HHH_firstorder_RobustMeanAbsoluteDeviation	0.281707	0.25	766
wavelet-HHH_firstorder_Skewness	0.156098	0.15	392
wavelet-HHH_firstorder_TotalEnergy	0.35	0.35	1
wavelet-HHH_firstorder_Uniformity	0.258537	0.2	415
wavelet-HHH_firstorder_Variance	0.210976	0.35	744
wavelet-HHH_glcm_Autocorrelation	0.234146	0.15	529
wavelet-HHH_glcm_ClusterProminence	0.280488	0.25	559
wavelet-HHH_glcm_ClusterShade	0.252439	0.15	503
wavelet-HHH_glcm_ClusterTendency	0.242683	0.3	556
wavelet-HHH_glcm_Contrast	0.215854	0.2	552
wavelet-HHH_glcm_Correlation	0.182927	0.15	554
wavelet-HHH_glcm_DifferenceAverage	0.215854	0.2	552
wavelet-HHH_glcm_DifferenceEntropy	0.302439	0.15	743
wavelet-HHH_glcm_DifferenceVariance	0.29878	0.15	741
wavelet-HHH_glcm_Id	0.215854	0.2	554
wavelet-HHH_glcm_Idm	0.215854	0.2	554
wavelet-HHH_glcm_Idmn	0.215854	0.2	551
wavelet-HHH_glcm_Idn	0.215854	0.2	553
wavelet-HHH_glcm_Imc1	0.309756	0.2	743
wavelet-HHH_glcm_Imc2	0.273171	0.15	682
wavelet-HHH_glcm_InverseVariance	0.215854	0.2	552
wavelet-HHH_glcm_JointAverage	0.217073	0.2	532
wavelet-HHH_glcm_JointEnergy	0.34878	0.15	711
wavelet-HHH_glcm_JointEntropy	0.309756	0.1	712
wavelet-HHH_glcm_MaximumProbability	0.291463	0.2	628
wavelet-HHH_glcm_SumEntropy	0.303659	0.15	662
wavelet-HHH_glcm_SumSquares	0.267073	0.4	421
wavelet-HHH_gldm_DependenceEntropy	0.27439	0.3	546
wavelet-HHH_gldm_DependenceNonUniformity	0.276829	0.25	528
wavelet-HHH_gldm_DependenceNonUniformityNormalized	0.332927	0.15	566
wavelet-HHH_gldm_DependenceVariance	0.223171	0.1	498
wavelet-HHH_gldm_GrayLevelNonUniformity	0.265854	0.3	4
wavelet-HHH_gldm_GrayLevelVariance	0.258537	0.2	414
wavelet-HHH_gldm_HighGrayLevelEmphasis	0.22439	0.1	529
wavelet-HHH_gldm_LargeDependenceEmphasis	0.34878	0.35	259
wavelet-HHH_gldm_LargeDependenceHighGrayLevelEmphasis	0.268293	0.2	353
wavelet-HHH_gldm_LargeDependenceLowGrayLevelEmphasis	0.32439	0.2	509
wavelet-HHH_gldm_LowGrayLevelEmphasis	0.22439	0.1	528
wavelet-HHH_gldm_SmallDependenceEmphasis	0.291463	0.4	327
wavelet-HHH_gldm_SmallDependenceHighGrayLevelEmphasis	0.258537	0.3	364
wavelet-HHH_gldm_SmallDependenceLowGrayLevelEmphasis	0.315854	0.3	378
wavelet-HHH_glrlm_GrayLevelNonUniformity	0.117073	0.4	65
wavelet-HHH_glrlm_GrayLevelNonUniformityNormalized	0.285366	0.2	427
wavelet-HHH_glrlm_GrayLevelVariance	0.285366	0.2	428
wavelet-HHH_glrlm_HighGrayLevelRunEmphasis	0.237805	0.15	504
wavelet-HHH_glrlm_LongRunEmphasis	0.319512	0.35	297
wavelet-HHH_glrlm_LongRunHighGrayLevelEmphasis	0.319512	0.35	328
wavelet-HHH_glrlm_LongRunLowGrayLevelEmphasis	0.270732	0.25	474
wavelet-HHH_glrlm_LowGrayLevelRunEmphasis	0.237805	0.15	503
wavelet-HHH_glrlm_RunEntropy	0.302439	0.4	213
wavelet-HHH_glrlm_RunLengthNonUniformity	0.334146	0.35	475
wavelet-HHH_glrlm_RunLengthNonUniformityNormalized	0.289024	0.5	249
wavelet-HHH_glrlm_RunPercentage	0.231707	0.3	232
wavelet-HHH_glrlm_RunVariance	0.296341	0.45	432
wavelet-HHH_glrlm_ShortRunEmphasis	0.3	0.5	257
wavelet-HHH_glrlm_ShortRunHighGrayLevelEmphasis	0.236585	0.3	350
wavelet-HHH_glrlm_ShortRunLowGrayLevelEmphasis	0.297561	0.3	376
wavelet-HHH_glszm_GrayLevelNonUniformity	0.280488	0.25	443
wavelet-HHH_glszm_GrayLevelNonUniformityNormalized	0.19878	0.3	535
wavelet-HHH_glszm_GrayLevelVariance	0.19878	0.3	534
wavelet-HHH_glszm_HighGrayLevelZoneEmphasis	0.186585	0.25	593
wavelet-HHH_glszm_LargeAreaEmphasis	0.241463	0.2	443
wavelet-HHH_glszm_LargeAreaHighGrayLevelEmphasis	0.252439	0.45	408
wavelet-HHH_glszm_LargeAreaLowGrayLevelEmphasis	0.236585	0	487
wavelet-HHH_glszm_LowGrayLevelZoneEmphasis	0.186585	0.25	593
wavelet-HHH_glszm_SizeZoneNonUniformity	0.264634	0.3	434
wavelet-HHH_glszm_SizeZoneNonUniformityNormalized	0.263415	0.25	540
wavelet-HHH_glszm_SmallAreaEmphasis	0.280488	0.15	600
wavelet-HHH_glszm_SmallAreaHighGrayLevelEmphasis	0.217073	0.2	597
wavelet-HHH_glszm_SmallAreaLowGrayLevelEmphasis	0.231707	0.35	575
wavelet-HHH_glszm_ZoneEntropy	0.260976	0.35	527
wavelet-HHH_glszm_ZonePercentage	0.292683	0.3	306
wavelet-HHH_glszm_ZoneVariance	0.291463	0.25	391
wavelet-HHH_ngtdm_Busyness	0.282927	0.1	549
wavelet-HHH_ngtdm_Coarseness	0.25	0.35	100
wavelet-HHH_ngtdm_Complexity	0.259756	0.15	565
wavelet-HHH_ngtdm_Contrast	0.268293	0.2	552
wavelet-HHH_ngtdm_Strength	0.202439	0.35	99
wavelet-HHL_firstorder_10Percentile	0.190244	0.2	709
wavelet-HHL_firstorder_90Percentile	0.24878	0.3	761
wavelet-HHL_firstorder_Energy	0.207317	0.45	7
wavelet-HHL_firstorder_Entropy	0.219512	0.4	669
wavelet-HHL_firstorder_InterquartileRange	0.260976	0.3	771
wavelet-HHL_firstorder_Kurtosis	0.239024	0.15	328
wavelet-HHL_firstorder_Maximum	0.103659	0.4	475
wavelet-HHL_firstorder_Mean	0.193902	0.05	233
wavelet-HHL_firstorder_MeanAbsoluteDeviation	0.22439	0.2	750
wavelet-HHL_firstorder_Median	0.237805	0.15	713
wavelet-HHL_firstorder_Minimum	0.204878	0.3	557
wavelet-HHL_firstorder_Range	0.185366	0.1	519
wavelet-HHL_firstorder_RobustMeanAbsoluteDeviation	0.35	0.35	768
wavelet-HHL_firstorder_RootMeanSquared	0.162195	0.1	482
wavelet-HHL_firstorder_Skewness	0.167073	0.3	208
wavelet-HHL_firstorder_TotalEnergy	0.207317	0.45	7
wavelet-HHL_firstorder_Uniformity	0.284146	0.4	553
wavelet-HHL_firstorder_Variance	0.212195	0.4	760
wavelet-HHL_glcm_Autocorrelation	0.285366	0.3	615
wavelet-HHL_glcm_ClusterProminence	0.178049	0.25	710
wavelet-HHL_glcm_ClusterShade	0.173171	0.3	423
wavelet-HHL_glcm_ClusterTendency	0.196341	0.25	743
wavelet-HHL_glcm_Contrast	0.179268	0.15	778
wavelet-HHL_glcm_Correlation	0.221951	0.15	425
wavelet-HHL_glcm_DifferenceAverage	0.213415	0.25	760
wavelet-HHL_glcm_DifferenceEntropy	0.220732	0.3	692
wavelet-HHL_glcm_DifferenceVariance	0.239024	0.2	706
wavelet-HHL_glcm_Id	0.30122	0.25	657
wavelet-HHL_glcm_Idm	0.306098	0.25	609
wavelet-HHL_glcm_Idmn	0.219512	0.2	669
wavelet-HHL_glcm_Idn	0.240244	0.2	629
wavelet-HHL_glcm_Imc1	0.253659	0.35	477
wavelet-HHL_glcm_Imc2	0.206098	0.3	314
wavelet-HHL_glcm_InverseVariance	0.245122	0.25	652
wavelet-HHL_glcm_JointAverage	0.237805	0.4	551
wavelet-HHL_glcm_JointEnergy	0.457317	0.15	444
wavelet-HHL_glcm_JointEntropy	0.363415	0.25	661
wavelet-HHL_glcm_MaximumProbability	0.331707	0.2	472
wavelet-HHL_glcm_SumEntropy	0.260976	0.4	662
wavelet-HHL_glcm_SumSquares	0.196341	0.15	765
wavelet-HHL_gldm_DependenceEntropy	0.220732	0.25	677
wavelet-HHL_gldm_DependenceNonUniformity	0.335366	0.2	758
wavelet-HHL_gldm_DependenceNonUniformityNormalized	0.304878	0.35	680
wavelet-HHL_gldm_DependenceVariance	0.315854	0.2	385
wavelet-HHL_gldm_GrayLevelNonUniformity	0.3	0.4	278
wavelet-HHL_gldm_GrayLevelVariance	0.235366	0.25	759
wavelet-HHL_gldm_HighGrayLevelEmphasis	0.231707	0.3	634
wavelet-HHL_gldm_LargeDependenceEmphasis	0.307317	0.2	384
wavelet-HHL_gldm_LargeDependenceHighGrayLevelEmphasis	0.232927	0.2	364
wavelet-HHL_gldm_LargeDependenceLowGrayLevelEmphasis	0.206098	0.2	300
wavelet-HHL_gldm_LowGrayLevelEmphasis	0.189024	0.3	454
wavelet-HHL_gldm_SmallDependenceEmphasis	0.329268	0.25	589
wavelet-HHL_gldm_SmallDependenceHighGrayLevelEmphasis	0.220732	0.25	711
wavelet-HHL_gldm_SmallDependenceLowGrayLevelEmphasis	0.228049	0.35	506
wavelet-HHL_glrlm_GrayLevelNonUniformity	0.271951	0.35	321
wavelet-HHL_glrlm_GrayLevelNonUniformityNormalized	0.237805	0.35	579
wavelet-HHL_glrlm_GrayLevelVariance	0.2	0.3	756
wavelet-HHL_glrlm_HighGrayLevelRunEmphasis	0.25122	0.2	631
wavelet-HHL_glrlm_LongRunEmphasis	0.309756	0.2	415
wavelet-HHL_glrlm_LongRunHighGrayLevelEmphasis	0.270732	0.3	565
wavelet-HHL_glrlm_LongRunLowGrayLevelEmphasis	0.173171	0.3	420
wavelet-HHL_glrlm_LowGrayLevelRunEmphasis	0.229268	0.25	461
wavelet-HHL_glrlm_RunEntropy	0.247561	0.25	710
wavelet-HHL_glrlm_RunLengthNonUniformity	0.312195	0.45	432
wavelet-HHL_glrlm_RunLengthNonUniformityNormalized	0.331707	0.25	509
wavelet-HHL_glrlm_RunPercentage	0.291463	0.3	485
wavelet-HHL_glrlm_RunVariance	0.280488	0.25	404
wavelet-HHL_glrlm_ShortRunEmphasis	0.315854	0.25	467
wavelet-HHL_glrlm_ShortRunHighGrayLevelEmphasis	0.181707	0.2	653
wavelet-HHL_glrlm_ShortRunLowGrayLevelEmphasis	0.22439	0.25	464
wavelet-HHL_glszm_GrayLevelNonUniformity	0.258537	0.15	444
wavelet-HHL_glszm_GrayLevelNonUniformityNormalized	0.220732	0.3	641
wavelet-HHL_glszm_GrayLevelVariance	0.217073	0.2	731
wavelet-HHL_glszm_HighGrayLevelZoneEmphasis	0.236585	0.15	632
wavelet-HHL_glszm_LargeAreaEmphasis	0.357317	0.2	259
wavelet-HHL_glszm_LargeAreaHighGrayLevelEmphasis	0.278049	0.05	309
wavelet-HHL_glszm_LargeAreaLowGrayLevelEmphasis	0.203659	0.2	276
wavelet-HHL_glszm_LowGrayLevelZoneEmphasis	0.203659	0.3	446
wavelet-HHL_glszm_SizeZoneNonUniformity	0.317073	0.3	739
wavelet-HHL_glszm_SizeZoneNonUniformityNormalized	0.280488	0.25	629
wavelet-HHL_glszm_SmallAreaEmphasis	0.280488	0.25	583
wavelet-HHL_glszm_SmallAreaHighGrayLevelEmphasis	0.25	0.15	679
wavelet-HHL_glszm_SmallAreaLowGrayLevelEmphasis	0.181707	0.25	453
wavelet-HHL_glszm_ZoneEntropy	0.193902	0.15	661
wavelet-HHL_glszm_ZonePercentage	0.320732	0.25	536
wavelet-HHL_glszm_ZoneVariance	0.356098	0.3	185
wavelet-HHL_ngtdm_Busyness	0.187805	0.4	461
wavelet-HHL_ngtdm_Coarseness	0.282927	0.2	553
wavelet-HHL_ngtdm_Complexity	0.246341	0.35	775
wavelet-HHL_ngtdm_Contrast	0.259756	0.1	760
wavelet-HHL_ngtdm_Strength	0.235366	0.2	431
wavelet-HLH_firstorder_10Percentile	0.263415	0.2	751
wavelet-HLH_firstorder_90Percentile	0.25122	0.35	324
wavelet-HLH_firstorder_Energy	0.35	0.35	1
wavelet-HLH_firstorder_Entropy	0.256098	0.2	293
wavelet-HLH_firstorder_InterquartileRange	0.331707	0.2	608
wavelet-HLH_firstorder_Kurtosis	0.232927	0.2	414
wavelet-HLH_firstorder_Maximum	0.22439	0.05	566
wavelet-HLH_firstorder_Mean	0.362195	0.35	165
wavelet-HLH_firstorder_MeanAbsoluteDeviation	0.259756	0.3	405
wavelet-HLH_firstorder_Median	0.291463	0.2	334
wavelet-HLH_firstorder_Minimum	0.247561	0.3	491
wavelet-HLH_firstorder_Range	0.173171	0.3	499
wavelet-HLH_firstorder_RobustMeanAbsoluteDeviation	0.376829	0.25	506
wavelet-HLH_firstorder_Skewness	0.22439	0.2	450
wavelet-HLH_firstorder_TotalEnergy	0.35	0.35	1
wavelet-HLH_firstorder_Uniformity	0.282927	0.25	291
wavelet-HLH_firstorder_Variance	0.312195	0.3	444
wavelet-HLH_glcm_Autocorrelation	0.246341	0.3	365
wavelet-HLH_glcm_ClusterProminence	0.289024	0.2	549
wavelet-HLH_glcm_ClusterShade	0.295122	0.15	416
wavelet-HLH_glcm_ClusterTendency	0.285366	0.3	465
wavelet-HLH_glcm_Contrast	0.339024	0.1	509
wavelet-HLH_glcm_Correlation	0.328049	0.1	580
wavelet-HLH_glcm_DifferenceAverage	0.339024	0.1	509
wavelet-HLH_glcm_DifferenceEntropy	0.346341	0.3	480
wavelet-HLH_glcm_DifferenceVariance	0.282927	0.4	475
wavelet-HLH_glcm_Id	0.339024	0.1	510
wavelet-HLH_glcm_Idm	0.339024	0.1	510
wavelet-HLH_glcm_Idmn	0.339024	0.1	508
wavelet-HLH_glcm_Idn	0.339024	0.1	507
wavelet-HLH_glcm_Imc1	0.309756	0.25	663
wavelet-HLH_glcm_Imc2	0.337805	0.25	687
wavelet-HLH_glcm_InverseVariance	0.339024	0.1	509
wavelet-HLH_glcm_JointAverage	0.243902	0.3	358
wavelet-HLH_glcm_JointEnergy	0.231707	0.4	290
wavelet-HLH_glcm_JointEntropy	0.263415	0.4	306
wavelet-HLH_glcm_MaximumProbability	0.35122	0.35	317
wavelet-HLH_glcm_SumEntropy	0.292683	0.5	432
wavelet-HLH_glcm_SumSquares	0.273171	0.25	287
wavelet-HLH_gldm_DependenceEntropy	0.306098	0.25	442
wavelet-HLH_gldm_DependenceNonUniformity	0.184146	0.35	362
wavelet-HLH_gldm_DependenceNonUniformityNormalized	0.273171	0.1	564
wavelet-HLH_gldm_DependenceVariance	0.34878	0.25	489
wavelet-HLH_gldm_GrayLevelNonUniformity	0.284146	0.2	111
wavelet-HLH_gldm_GrayLevelVariance	0.282927	0.25	292
wavelet-HLH_gldm_HighGrayLevelEmphasis	0.297561	0.1	381
wavelet-HLH_gldm_LargeDependenceEmphasis	0.339024	0.1	528
wavelet-HLH_gldm_LargeDependenceHighGrayLevelEmphasis	0.329268	0.2	503
wavelet-HLH_gldm_LargeDependenceLowGrayLevelEmphasis	0.281707	0.3	332
wavelet-HLH_gldm_LowGrayLevelEmphasis	0.297561	0.1	381
wavelet-HLH_gldm_SmallDependenceEmphasis	0.317073	0.2	482
wavelet-HLH_gldm_SmallDependenceHighGrayLevelEmphasis	0.290244	0.2	550
wavelet-HLH_gldm_SmallDependenceLowGrayLevelEmphasis	0.281707	0.25	445
wavelet-HLH_glrlm_GrayLevelNonUniformity	0.273171	0.35	206
wavelet-HLH_glrlm_GrayLevelNonUniformityNormalized	0.276829	0.15	229
wavelet-HLH_glrlm_GrayLevelVariance	0.276829	0.15	230
wavelet-HLH_glrlm_HighGrayLevelRunEmphasis	0.30122	0.15	318
wavelet-HLH_glrlm_LongRunEmphasis	0.323171	0.1	471
wavelet-HLH_glrlm_LongRunHighGrayLevelEmphasis	0.332927	0.3	479
wavelet-HLH_glrlm_LongRunLowGrayLevelEmphasis	0.268293	0.4	311
wavelet-HLH_glrlm_LowGrayLevelRunEmphasis	0.30122	0.15	317
wavelet-HLH_glrlm_RunEntropy	0.315854	0.25	427
wavelet-HLH_glrlm_RunLengthNonUniformity	0.373171	0.3	528
wavelet-HLH_glrlm_RunLengthNonUniformityNormalized	0.323171	0.05	564
wavelet-HLH_glrlm_RunPercentage	0.296341	0.15	553
wavelet-HLH_glrlm_RunVariance	0.278049	0.2	488
wavelet-HLH_glrlm_ShortRunEmphasis	0.260976	0.1	496
wavelet-HLH_glrlm_ShortRunHighGrayLevelEmphasis	0.362195	0.15	453
wavelet-HLH_glrlm_ShortRunLowGrayLevelEmphasis	0.279268	0.1	460
wavelet-HLH_glszm_GrayLevelNonUniformity	0.27439	0.35	493
wavelet-HLH_glszm_GrayLevelNonUniformityNormalized	0.27561	0.15	480
wavelet-HLH_glszm_GrayLevelVariance	0.27561	0.15	480
wavelet-HLH_glszm_HighGrayLevelZoneEmphasis	0.319512	0.3	547
wavelet-HLH_glszm_LargeAreaEmphasis	0.303659	0.2	288
wavelet-HLH_glszm_LargeAreaHighGrayLevelEmphasis	0.293902	0.35	292
wavelet-HLH_glszm_LargeAreaLowGrayLevelEmphasis	0.357317	0.25	274
wavelet-HLH_glszm_LowGrayLevelZoneEmphasis	0.319512	0.3	546
wavelet-HLH_glszm_SizeZoneNonUniformity	0.3	0.2	486
wavelet-HLH_glszm_SizeZoneNonUniformityNormalized	0.282927	0.2	464
wavelet-HLH_glszm_SmallAreaEmphasis	0.260976	0.2	537
wavelet-HLH_glszm_SmallAreaHighGrayLevelEmphasis	0.267073	0.3	539
wavelet-HLH_glszm_SmallAreaLowGrayLevelEmphasis	0.207317	0.25	514
wavelet-HLH_glszm_ZoneEntropy	0.243902	0.2	555
wavelet-HLH_glszm_ZonePercentage	0.356098	0.3	412
wavelet-HLH_glszm_ZoneVariance	0.319512	0.2	283
wavelet-HLH_ngtdm_Busyness	0.278049	0.15	335
wavelet-HLH_ngtdm_Coarseness	0.247561	0.25	186
wavelet-HLH_ngtdm_Complexity	0.293902	0.05	518
wavelet-HLH_ngtdm_Contrast	0.308537	0.15	471
wavelet-HLH_ngtdm_Strength	0.24878	0.25	187
wavelet-HLL_firstorder_10Percentile	0.260976	0.25	747
wavelet-HLL_firstorder_90Percentile	0.368293	0.15	198
wavelet-HLL_firstorder_Energy	0.223171	0.35	13
wavelet-HLL_firstorder_Entropy	0.312195	0.25	386
wavelet-HLL_firstorder_InterquartileRange	0.362195	0.15	616
wavelet-HLL_firstorder_Kurtosis	0.241463	0.15	238
wavelet-HLL_firstorder_Maximum	0.314634	0.2	318
wavelet-HLL_firstorder_Mean	0.319512	0.5	33
wavelet-HLL_firstorder_MeanAbsoluteDeviation	0.315854	0.2	379
wavelet-HLL_firstorder_Median	0.27439	0.3	278
wavelet-HLL_firstorder_Minimum	0.146341	0.4	203
wavelet-HLL_firstorder_Range	0.22439	0.25	198
wavelet-HLL_firstorder_RobustMeanAbsoluteDeviation	0.302439	0.3	513
wavelet-HLL_firstorder_RootMeanSquared	0.228049	0.4	26
wavelet-HLL_firstorder_Skewness	0.22439	0.25	140
wavelet-HLL_firstorder_TotalEnergy	0.223171	0.35	13
wavelet-HLL_firstorder_Uniformity	0.326829	0.2	309
wavelet-HLL_firstorder_Variance	0.315854	0.4	285
wavelet-HLL_glcm_Autocorrelation	0.254878	0.4	187
wavelet-HLL_glcm_ClusterProminence	0.312195	0.25	145
wavelet-HLL_glcm_ClusterShade	0.312195	0.35	181
wavelet-HLL_glcm_ClusterTendency	0.309756	0.35	150
wavelet-HLL_glcm_Contrast	0.335366	0.35	627
wavelet-HLL_glcm_Correlation	0.319512	0.05	493
wavelet-HLL_glcm_DifferenceAverage	0.336585	0.25	644
wavelet-HLL_glcm_DifferenceEntropy	0.263415	0.2	541
wavelet-HLL_glcm_DifferenceVariance	0.281707	0.4	289
wavelet-HLL_glcm_Id	0.303659	0.35	573
wavelet-HLL_glcm_Idm	0.27439	0.35	572
wavelet-HLL_glcm_Idmn	0.291463	0.25	664
wavelet-HLL_glcm_Idn	0.280488	0.25	652
wavelet-HLL_glcm_Imc1	0.309756	0.5	164
wavelet-HLL_glcm_Imc2	0.35122	0.4	130
wavelet-HLL_glcm_InverseVariance	0.291463	0.25	590
wavelet-HLL_glcm_JointAverage	0.215854	0.3	172
wavelet-HLL_glcm_JointEnergy	0.396341	0.2	348
wavelet-HLL_glcm_JointEntropy	0.432927	0.3	519
wavelet-HLL_glcm_MaximumProbability	0.35122	0.25	440
wavelet-HLL_glcm_SumEntropy	0.321951	0.2	349
wavelet-HLL_glcm_SumSquares	0.35122	0.25	316
wavelet-HLL_gldm_DependenceEntropy	0.30122	0.25	541
wavelet-HLL_gldm_DependenceNonUniformity	0.318293	0.25	740
wavelet-HLL_gldm_DependenceNonUniformityNormalized	0.297561	0.25	646
wavelet-HLL_gldm_DependenceVariance	0.309756	0.25	390
wavelet-HLL_gldm_GrayLevelNonUniformity	0.309756	0.3	160
wavelet-HLL_gldm_GrayLevelVariance	0.320732	0.4	287
wavelet-HLL_gldm_HighGrayLevelEmphasis	0.27561	0.35	191
wavelet-HLL_gldm_LargeDependenceEmphasis	0.286585	0.15	400
wavelet-HLL_gldm_LargeDependenceHighGrayLevelEmphasis	0.335366	0.25	199
wavelet-HLL_gldm_LargeDependenceLowGrayLevelEmphasis	0.286585	0.1	225
wavelet-HLL_gldm_LowGrayLevelEmphasis	0.185366	0.4	423
wavelet-HLL_gldm_SmallDependenceEmphasis	0.276829	0.25	543
wavelet-HLL_gldm_SmallDependenceHighGrayLevelEmphasis	0.314634	0.4	236
wavelet-HLL_gldm_SmallDependenceLowGrayLevelEmphasis	0.114634	0.2	478
wavelet-HLL_glrlm_GrayLevelNonUniformity	0.276829	0.35	175
wavelet-HLL_glrlm_GrayLevelNonUniformityNormalized	0.293902	0.2	337
wavelet-HLL_glrlm_GrayLevelVariance	0.286585	0.5	259
wavelet-HLL_glrlm_HighGrayLevelRunEmphasis	0.259756	0.35	190
wavelet-HLL_glrlm_LongRunEmphasis	0.27561	0.25	403
wavelet-HLL_glrlm_LongRunHighGrayLevelEmphasis	0.259756	0.45	178
wavelet-HLL_glrlm_LongRunLowGrayLevelEmphasis	0.240244	0.4	343
wavelet-HLL_glrlm_LowGrayLevelRunEmphasis	0.212195	0.45	414
wavelet-HLL_glrlm_RunEntropy	0.296341	0.3	424
wavelet-HLL_glrlm_RunLengthNonUniformity	0.313415	0.35	294
wavelet-HLL_glrlm_RunLengthNonUniformityNormalized	0.218293	0.25	493
wavelet-HLL_glrlm_RunPercentage	0.263415	0.2	454
wavelet-HLL_glrlm_RunVariance	0.264634	0.2	358
wavelet-HLL_glrlm_ShortRunEmphasis	0.208537	0.25	464
wavelet-HLL_glrlm_ShortRunHighGrayLevelEmphasis	0.284146	0.4	193
wavelet-HLL_glrlm_ShortRunLowGrayLevelEmphasis	0.140244	0.4	420
wavelet-HLL_glszm_GrayLevelNonUniformity	0.254878	0.2	238
wavelet-HLL_glszm_GrayLevelNonUniformityNormalized	0.285366	0.25	376
wavelet-HLL_glszm_GrayLevelVariance	0.286585	0.5	239
wavelet-HLL_glszm_HighGrayLevelZoneEmphasis	0.242683	0.35	189
wavelet-HLL_glszm_LargeAreaEmphasis	0.314634	0.2	265
wavelet-HLL_glszm_LargeAreaHighGrayLevelEmphasis	0.45	0.25	175
wavelet-HLL_glszm_LargeAreaLowGrayLevelEmphasis	0.243902	0.15	254
wavelet-HLL_glszm_LowGrayLevelZoneEmphasis	0.297561	0.25	393
wavelet-HLL_glszm_SizeZoneNonUniformity	0.282927	0.2	713
wavelet-HLL_glszm_SizeZoneNonUniformityNormalized	0.271951	0.3	584
wavelet-HLL_glszm_SmallAreaEmphasis	0.264634	0.3	542
wavelet-HLL_glszm_SmallAreaHighGrayLevelEmphasis	0.281707	0.35	204
wavelet-HLL_glszm_SmallAreaLowGrayLevelEmphasis	0.30122	0.4	425
wavelet-HLL_glszm_ZoneEntropy	0.27439	0.1	535
wavelet-HLL_glszm_ZonePercentage	0.302439	0.3	511
wavelet-HLL_glszm_ZoneVariance	0.290244	0.25	201
wavelet-HLL_ngtdm_Busyness	0.162195	0.3	243
wavelet-HLL_ngtdm_Coarseness	0.223171	0.25	451
wavelet-HLL_ngtdm_Complexity	0.337805	0.4	610
wavelet-HLL_ngtdm_Contrast	0.343902	0.2	570
wavelet-HLL_ngtdm_Strength	0.286585	0.25	177
wavelet-LHH_firstorder_10Percentile	0.25	0.2	730
wavelet-LHH_firstorder_90Percentile	0.245122	0.2	469
wavelet-LHH_firstorder_Energy	0.35	0.35	1
wavelet-LHH_firstorder_Entropy	0.197561	0.25	340
wavelet-LHH_firstorder_InterquartileRange	0.240244	0.25	678
wavelet-LHH_firstorder_Kurtosis	0.253659	0.25	392
wavelet-LHH_firstorder_Maximum	0.218293	0.1	595
wavelet-LHH_firstorder_Mean	0.217073	0.4	291
wavelet-LHH_firstorder_MeanAbsoluteDeviation	0.24878	0.45	522
wavelet-LHH_firstorder_Median	0.302439	0.25	463
wavelet-LHH_firstorder_Minimum	0.196341	0.3	508
wavelet-LHH_firstorder_Range	0.196341	0.15	531
wavelet-LHH_firstorder_RobustMeanAbsoluteDeviation	0.295122	0.2	639
wavelet-LHH_firstorder_Skewness	0.152439	0.2	409
wavelet-LHH_firstorder_TotalEnergy	0.35	0.35	1
wavelet-LHH_firstorder_Uniformity	0.2	0.25	350
wavelet-LHH_firstorder_Variance	0.242683	0.4	537
wavelet-LHH_glcm_Autocorrelation	0.285366	0.1	415
wavelet-LHH_glcm_ClusterProminence	0.326829	0.2	564
wavelet-LHH_glcm_ClusterShade	0.390244	0.3	424
wavelet-LHH_glcm_ClusterTendency	0.292683	0.3	532
wavelet-LHH_glcm_Contrast	0.234146	0.2	599
wavelet-LHH_glcm_Correlation	0.290244	0.15	602
wavelet-LHH_glcm_DifferenceAverage	0.234146	0.2	599
wavelet-LHH_glcm_DifferenceEntropy	0.265854	0.15	574
wavelet-LHH_glcm_DifferenceVariance	0.264634	0.15	577
wavelet-LHH_glcm_Id	0.234146	0.2	598
wavelet-LHH_glcm_Idm	0.234146	0.2	598
wavelet-LHH_glcm_Idmn	0.234146	0.2	598
wavelet-LHH_glcm_Idn	0.234146	0.2	597
wavelet-LHH_glcm_Imc1	0.237805	0.35	686
wavelet-LHH_glcm_Imc2	0.22439	0.3	696
wavelet-LHH_glcm_InverseVariance	0.234146	0.2	599
wavelet-LHH_glcm_JointAverage	0.271951	0.2	408
wavelet-LHH_glcm_JointEnergy	0.237805	0.3	363
wavelet-LHH_glcm_JointEntropy	0.241463	0.35	408
wavelet-LHH_glcm_MaximumProbability	0.213415	0.3	388
wavelet-LHH_glcm_SumEntropy	0.306098	0.2	570
wavelet-LHH_glcm_SumSquares	0.203659	0.2	356
wavelet-LHH_gldm_DependenceEntropy	0.328049	0.25	476
wavelet-LHH_gldm_DependenceNonUniformity	0.195122	0.4	433
wavelet-LHH_gldm_DependenceNonUniformityNormalized	0.27561	0.25	588
wavelet-LHH_gldm_DependenceVariance	0.341463	0.25	471
wavelet-LHH_gldm_GrayLevelNonUniformity	0.393902	0.4	47
wavelet-LHH_gldm_GrayLevelVariance	0.2	0.25	349
wavelet-LHH_gldm_HighGrayLevelEmphasis	0.309756	0.4	441
wavelet-LHH_gldm_LargeDependenceEmphasis	0.303659	0.3	525
wavelet-LHH_gldm_LargeDependenceHighGrayLevelEmphasis	0.267073	0.2	525
wavelet-LHH_gldm_LargeDependenceLowGrayLevelEmphasis	0.302439	0.2	354
wavelet-LHH_gldm_LowGrayLevelEmphasis	0.309756	0.4	442
wavelet-LHH_gldm_SmallDependenceEmphasis	0.303659	0.25	456
wavelet-LHH_gldm_SmallDependenceHighGrayLevelEmphasis	0.319512	0.3	526
wavelet-LHH_gldm_SmallDependenceLowGrayLevelEmphasis	0.219512	0.15	449
wavelet-LHH_glrlm_GrayLevelNonUniformity	0.307317	0.35	207
wavelet-LHH_glrlm_GrayLevelNonUniformityNormalized	0.203659	0.25	267
wavelet-LHH_glrlm_GrayLevelVariance	0.203659	0.25	268
wavelet-LHH_glrlm_HighGrayLevelRunEmphasis	0.240244	0.25	370
wavelet-LHH_glrlm_LongRunEmphasis	0.352439	0.3	436
wavelet-LHH_glrlm_LongRunHighGrayLevelEmphasis	0.353659	0.2	482
wavelet-LHH_glrlm_LongRunLowGrayLevelEmphasis	0.271951	0.1	337
wavelet-LHH_glrlm_LowGrayLevelRunEmphasis	0.240244	0.25	370
wavelet-LHH_glrlm_RunEntropy	0.403659	0.2	424
wavelet-LHH_glrlm_RunLengthNonUniformity	0.254878	0.25	573
wavelet-LHH_glrlm_RunLengthNonUniformityNormalized	0.389024	0.25	504
wavelet-LHH_glrlm_RunPercentage	0.315854	0.25	548
wavelet-LHH_glrlm_RunVariance	0.310976	0.3	463
wavelet-LHH_glrlm_ShortRunEmphasis	0.312195	0.25	451
wavelet-LHH_glrlm_ShortRunHighGrayLevelEmphasis	0.331707	0.35	410
wavelet-LHH_glrlm_ShortRunLowGrayLevelEmphasis	0.306098	0.05	495
wavelet-LHH_glszm_GrayLevelNonUniformity	0.210976	0.3	551
wavelet-LHH_glszm_GrayLevelNonUniformityNormalized	0.22439	0.05	477
wavelet-LHH_glszm_GrayLevelVariance	0.22439	0.05	477
wavelet-LHH_glszm_HighGrayLevelZoneEmphasis	0.213415	0.3	537
wavelet-LHH_glszm_LargeAreaEmphasis	0.331707	0.25	299
wavelet-LHH_glszm_LargeAreaHighGrayLevelEmphasis	0.303659	0.35	318
wavelet-LHH_glszm_LargeAreaLowGrayLevelEmphasis	0.320732	0.35	283
wavelet-LHH_glszm_LowGrayLevelZoneEmphasis	0.213415	0.3	538
wavelet-LHH_glszm_SizeZoneNonUniformity	0.246341	0.3	502
wavelet-LHH_glszm_SizeZoneNonUniformityNormalized	0.279268	0.15	475
wavelet-LHH_glszm_SmallAreaEmphasis	0.214634	0.1	536
wavelet-LHH_glszm_SmallAreaHighGrayLevelEmphasis	0.270732	0.15	546
wavelet-LHH_glszm_SmallAreaLowGrayLevelEmphasis	0.156098	0.05	518
wavelet-LHH_glszm_ZoneEntropy	0.264634	0.25	548
wavelet-LHH_glszm_ZonePercentage	0.289024	0.3	413
wavelet-LHH_glszm_ZoneVariance	0.302439	0.2	305
wavelet-LHH_ngtdm_Busyness	0.25122	0.4	430
wavelet-LHH_ngtdm_Coarseness	0.290244	0.2	201
wavelet-LHH_ngtdm_Complexity	0.262195	0.25	586
wavelet-LHH_ngtdm_Contrast	0.256098	0.25	564
wavelet-LHH_ngtdm_Strength	0.271951	0.3	201
wavelet-LHL_firstorder_10Percentile	0.226829	0.2	723
wavelet-LHL_firstorder_90Percentile	0.209756	0.3	293
wavelet-LHL_firstorder_Energy	0.267073	0.35	11
wavelet-LHL_firstorder_Entropy	0.223171	0.2	501
wavelet-LHL_firstorder_InterquartileRange	0.268293	0.3	694
wavelet-LHL_firstorder_Kurtosis	0.132927	0.2	207
wavelet-LHL_firstorder_Maximum	0.264634	0.1	411
wavelet-LHL_firstorder_Mean	0.292683	0.3	59
wavelet-LHL_firstorder_MeanAbsoluteDeviation	0.218293	0.3	523
wavelet-LHL_firstorder_Median	0.213415	0.4	460
wavelet-LHL_firstorder_Minimum	0.181707	0.25	205
wavelet-LHL_firstorder_Range	0.220732	0.2	253
wavelet-LHL_firstorder_RobustMeanAbsoluteDeviation	0.314634	0.4	657
wavelet-LHL_firstorder_RootMeanSquared	0.209756	0.3	57
wavelet-LHL_firstorder_Skewness	0.0621951	0.1	184
wavelet-LHL_firstorder_TotalEnergy	0.267073	0.35	11
wavelet-LHL_firstorder_Uniformity	0.286585	0.2	387
wavelet-LHL_firstorder_Variance	0.237805	0.25	414
wavelet-LHL_glcm_Autocorrelation	0.146341	0.25	179
wavelet-LHL_glcm_ClusterProminence	0.237805	0.3	221
wavelet-LHL_glcm_ClusterShade	0.208537	0.35	217
wavelet-LHL_glcm_ClusterTendency	0.236585	0.3	269
wavelet-LHL_glcm_Contrast	0.202439	0.25	607
wavelet-LHL_glcm_Correlation	0.304878	0.15	525
wavelet-LHL_glcm_DifferenceAverage	0.247561	0.25	687
wavelet-LHL_glcm_DifferenceEntropy	0.30122	0.3	621
wavelet-LHL_glcm_DifferenceVariance	0.239024	0.2	318
wavelet-LHL_glcm_Id	0.295122	0.15	617
wavelet-LHL_glcm_Idm	0.340244	0.25	612
wavelet-LHL_glcm_Idmn	0.185366	0.15	609
wavelet-LHL_glcm_Idn	0.236585	0.3	628
wavelet-LHL_glcm_Imc1	0.182927	0.4	214
wavelet-LHL_glcm_Imc2	0.296341	0.3	165
wavelet-LHL_glcm_InverseVariance	0.247561	0.1	647
wavelet-LHL_glcm_JointAverage	0.158537	0.25	191
wavelet-LHL_glcm_JointEnergy	0.417073	0.35	335
wavelet-LHL_glcm_JointEntropy	0.413415	0.3	535
wavelet-LHL_glcm_MaximumProbability	0.30122	0.25	456
wavelet-LHL_glcm_SumEntropy	0.387805	0.35	417
wavelet-LHL_glcm_SumSquares	0.247561	0.2	434
wavelet-LHL_gldm_DependenceEntropy	0.254878	0.15	547
wavelet-LHL_gldm_DependenceNonUniformity	0.29878	0.2	749
wavelet-LHL_gldm_DependenceNonUniformityNormalized	0.319512	0.2	670
wavelet-LHL_gldm_DependenceVariance	0.27561	0.2	392
wavelet-LHL_gldm_GrayLevelNonUniformity	0.282927	0.45	202
wavelet-LHL_gldm_GrayLevelVariance	0.213415	0.15	418
wavelet-LHL_gldm_HighGrayLevelEmphasis	0.119512	0.25	181
wavelet-LHL_gldm_LargeDependenceEmphasis	0.313415	0.35	430
wavelet-LHL_gldm_LargeDependenceHighGrayLevelEmphasis	0.207317	0.35	211
wavelet-LHL_gldm_LargeDependenceLowGrayLevelEmphasis	0.213415	0.25	261
wavelet-LHL_gldm_LowGrayLevelEmphasis	0.131707	0.2	369
wavelet-LHL_gldm_SmallDependenceEmphasis	0.329268	0.2	568
wavelet-LHL_gldm_SmallDependenceHighGrayLevelEmphasis	0.145122	0.15	241
wavelet-LHL_gldm_SmallDependenceLowGrayLevelEmphasis	0.218293	0.3	430
wavelet-LHL_glrlm_GrayLevelNonUniformity	0.237805	0.3	207
wavelet-LHL_glrlm_GrayLevelNonUniformityNormalized	0.286585	0.2	415
wavelet-LHL_glrlm_GrayLevelVariance	0.217073	0.35	432
wavelet-LHL_glrlm_HighGrayLevelRunEmphasis	0.212195	0.25	180
wavelet-LHL_glrlm_LongRunEmphasis	0.331707	0.3	431
wavelet-LHL_glrlm_LongRunHighGrayLevelEmphasis	0.220732	0.15	172
wavelet-LHL_glrlm_LongRunLowGrayLevelEmphasis	0.209756	0.15	331
wavelet-LHL_glrlm_LowGrayLevelRunEmphasis	0.145122	0.2	358
wavelet-LHL_glrlm_RunEntropy	0.182927	0.35	545
wavelet-LHL_glrlm_RunLengthNonUniformity	0.317073	0.4	308
wavelet-LHL_glrlm_RunLengthNonUniformityNormalized	0.312195	0.2	502
wavelet-LHL_glrlm_RunPercentage	0.330488	0.2	483
wavelet-LHL_glrlm_RunVariance	0.323171	0.25	399
wavelet-LHL_glrlm_ShortRunEmphasis	0.289024	0.2	488
wavelet-LHL_glrlm_ShortRunHighGrayLevelEmphasis	0.179268	0.25	191
wavelet-LHL_glrlm_ShortRunLowGrayLevelEmphasis	0.169512	0.1	363
wavelet-LHL_glszm_GrayLevelNonUniformity	0.32561	0.35	303
wavelet-LHL_glszm_GrayLevelNonUniformityNormalized	0.287805	0.3	499
wavelet-LHL_glszm_GrayLevelVariance	0.267073	0.3	360
wavelet-LHL_glszm_HighGrayLevelZoneEmphasis	0.191463	0.3	184
wavelet-LHL_glszm_LargeAreaEmphasis	0.340244	0.2	294
wavelet-LHL_glszm_LargeAreaHighGrayLevelEmphasis	0.242683	0.2	173
wavelet-LHL_glszm_LargeAreaLowGrayLevelEmphasis	0.257317	0.15	237
wavelet-LHL_glszm_LowGrayLevelZoneEmphasis	0.197561	0.2	370
wavelet-LHL_glszm_SizeZoneNonUniformity	0.27561	0.15	723
wavelet-LHL_glszm_SizeZoneNonUniformityNormalized	0.3	0.25	610
wavelet-LHL_glszm_SmallAreaEmphasis	0.307317	0.25	564
wavelet-LHL_glszm_SmallAreaHighGrayLevelEmphasis	0.118293	0.25	201
wavelet-LHL_glszm_SmallAreaLowGrayLevelEmphasis	0.168293	0.25	383
wavelet-LHL_glszm_ZoneEntropy	0.267073	0.25	551
wavelet-LHL_glszm_ZonePercentage	0.314634	0.4	527
wavelet-LHL_glszm_ZoneVariance	0.326829	0.2	220
wavelet-LHL_ngtdm_Busyness	0.218293	0.1	315
wavelet-LHL_ngtdm_Coarseness	0.245122	0.2	471
wavelet-LHL_ngtdm_Complexity	0.256098	0.15	664
wavelet-LHL_ngtdm_Contrast	0.270732	0.25	622
wavelet-LHL_ngtdm_Strength	0.17561	0.2	241
wavelet-LLH_firstorder_10Percentile	0.204878	0.1	186
wavelet-LLH_firstorder_90Percentile	0.184146	0.25	157
wavelet-LLH_firstorder_Energy	0.35	0.35	1
wavelet-LLH_firstorder_Entropy	0.230488	0.2	126
wavelet-LLH_firstorder_InterquartileRange	0.190244	0.25	283
wavelet-LLH_firstorder_Kurtosis	0.179268	0.25	445
wavelet-LLH_firstorder_Maximum	0.192683	0.1	465
wavelet-LLH_firstorder_Mean	0.195122	0.15	66
wavelet-LLH_firstorder_MeanAbsoluteDeviation	0.264634	0.2	213
wavelet-LLH_firstorder_Median	0.121951	0.25	84
wavelet-LLH_firstorder_Minimum	0.203659	0.25	556
wavelet-LLH_firstorder_Range	0.229268	0.2	472
wavelet-LLH_firstorder_RobustMeanAbsoluteDeviation	0.229268	0.15	225
wavelet-LLH_firstorder_Skewness	0.215854	0.3	462
wavelet-LLH_firstorder_TotalEnergy	0.35	0.35	1
wavelet-LLH_firstorder_Uniformity	0.181707	0.15	125
wavelet-LLH_firstorder_Variance	0.279268	0.2	242
wavelet-LLH_glcm_Autocorrelation	0.196341	0.2	119
wavelet-LLH_glcm_ClusterProminence	0.139024	0.35	172
wavelet-LLH_glcm_ClusterShade	0.367073	0	173
wavelet-LLH_glcm_ClusterTendency	0.256098	0.2	153
wavelet-LLH_glcm_Contrast	0.239024	0.3	260
wavelet-LLH_glcm_Correlation	0.115854	0.2	224
wavelet-LLH_glcm_DifferenceAverage	0.239024	0.3	260
wavelet-LLH_glcm_DifferenceEntropy	0.254878	0.35	253
wavelet-LLH_glcm_DifferenceVariance	0.276829	0.45	260
wavelet-LLH_glcm_Id	0.239024	0.3	260
wavelet-LLH_glcm_Idm	0.239024	0.3	260
wavelet-LLH_glcm_Idmn	0.239024	0.3	259
wavelet-LLH_glcm_Idn	0.239024	0.3	262
wavelet-LLH_glcm_Imc1	0.126829	0.3	234
wavelet-LLH_glcm_Imc2	0.267073	0.3	251
wavelet-LLH_glcm_InverseVariance	0.239024	0.3	260
wavelet-LLH_glcm_JointAverage	0.321951	0.3	114
wavelet-LLH_glcm_JointEnergy	0.212195	0.2	175
wavelet-LLH_glcm_JointEntropy	0.191463	0.2	188
wavelet-LLH_glcm_MaximumProbability	0.178049	0.25	188
wavelet-LLH_glcm_SumEntropy	0.239024	0.15	162
wavelet-LLH_glcm_SumSquares	0.152439	0.3	146
wavelet-LLH_gldm_DependenceEntropy	0.260976	0.4	180
wavelet-LLH_gldm_DependenceNonUniformity	0.423171	0.4	176
wavelet-LLH_gldm_DependenceNonUniformityNormalized	0.35122	0.3	190
wavelet-LLH_gldm_DependenceVariance	0.293902	0.25	234
wavelet-LLH_gldm_GrayLevelNonUniformity	0.269512	0.4	35
wavelet-LLH_gldm_GrayLevelVariance	0.181707	0.15	126
wavelet-LLH_gldm_HighGrayLevelEmphasis	0.259756	0.15	110
wavelet-LLH_gldm_LargeDependenceEmphasis	0.189024	0.4	69
wavelet-LLH_gldm_LargeDependenceHighGrayLevelEmphasis	0.264634	0.45	72
wavelet-LLH_gldm_LargeDependenceLowGrayLevelEmphasis	0.203659	0.25	102
wavelet-LLH_gldm_LowGrayLevelEmphasis	0.259756	0.15	109
wavelet-LLH_gldm_SmallDependenceEmphasis	0.25	0.4	369
wavelet-LLH_gldm_SmallDependenceHighGrayLevelEmphasis	0.317073	0.4	305
wavelet-LLH_gldm_SmallDependenceLowGrayLevelEmphasis	0.15122	0.2	406
wavelet-LLH_glrlm_GrayLevelNonUniformity	0.206098	0.3	190
wavelet-LLH_glrlm_GrayLevelNonUniformityNormalized	0.203659	0.25	161
wavelet-LLH_glrlm_GrayLevelVariance	0.203659	0.25	162
wavelet-LLH_glrlm_HighGrayLevelRunEmphasis	0.134146	0.2	140
wavelet-LLH_glrlm_LongRunEmphasis	0.335366	0.45	83
wavelet-LLH_glrlm_LongRunHighGrayLevelEmphasis	0.123171	0.35	85
wavelet-LLH_glrlm_LongRunLowGrayLevelEmphasis	0.257317	0.35	117
wavelet-LLH_glrlm_LowGrayLevelRunEmphasis	0.134146	0.2	141
wavelet-LLH_glrlm_RunEntropy	0.186585	0.25	115
wavelet-LLH_glrlm_RunLengthNonUniformity	0.34878	0.15	117
wavelet-LLH_glrlm_RunLengthNonUniformityNormalized	0.331707	0.3	98
wavelet-LLH_glrlm_RunPercentage	0.270732	0.6	87
wavelet-LLH_glrlm_RunVariance	0.273171	0.35	92
wavelet-LLH_glrlm_ShortRunEmphasis	0.313415	0.4	156
wavelet-LLH_glrlm_ShortRunHighGrayLevelEmphasis	0.267073	0.5	173
wavelet-LLH_glrlm_ShortRunLowGrayLevelEmphasis	0.215854	0.2	204
wavelet-LLH_glszm_GrayLevelNonUniformity	0.106098	0.45	448
wavelet-LLH_glszm_GrayLevelNonUniformityNormalized	0.221951	0.25	361
wavelet-LLH_glszm_GrayLevelVariance	0.221951	0.25	361
wavelet-LLH_glszm_HighGrayLevelZoneEmphasis	0.196341	0.3	329
wavelet-LLH_glszm_LargeAreaEmphasis	0.237805	0.35	234
wavelet-LLH_glszm_LargeAreaHighGrayLevelEmphasis	0.229268	0.45	220
wavelet-LLH_glszm_LargeAreaLowGrayLevelEmphasis	0.363415	0.2	232
wavelet-LLH_glszm_LowGrayLevelZoneEmphasis	0.196341	0.3	329
wavelet-LLH_glszm_SizeZoneNonUniformity	0.229268	0.15	536
wavelet-LLH_glszm_SizeZoneNonUniformityNormalized	0.126829	0.1	433
wavelet-LLH_glszm_SmallAreaEmphasis	0.210976	0.2	494
wavelet-LLH_glszm_SmallAreaHighGrayLevelEmphasis	0.207317	0.2	446
wavelet-LLH_glszm_SmallAreaLowGrayLevelEmphasis	0.284146	0.2	448
wavelet-LLH_glszm_ZoneEntropy	0.128049	0.3	429
wavelet-LLH_glszm_ZonePercentage	0.319512	0.25	422
wavelet-LLH_glszm_ZoneVariance	0.273171	0.4	238
wavelet-LLH_ngtdm_Busyness	0.107317	0.25	346
wavelet-LLH_ngtdm_Coarseness	0.184146	0.1	210
wavelet-LLH_ngtdm_Complexity	0.153659	0.45	275
wavelet-LLH_ngtdm_Contrast	0.213415	0.3	229
wavelet-LLH_ngtdm_Strength	0.19878	0	239
wavelet-LLL_firstorder_10Percentile	0.220732	0.35	90
wavelet-LLL_firstorder_90Percentile	0.296341	0.15	58
wavelet-LLL_firstorder_Energy	0.414634	0.15	14
wavelet-LLL_firstorder_Entropy	0.318293	0.3	213
wavelet-LLL_firstorder_InterquartileRange	0.292683	0.3	121
wavelet-LLL_firstorder_Kurtosis	0.226829	0.3	87
wavelet-LLL_firstorder_Maximum	0.243902	0.35	88
wavelet-LLL_firstorder_Mean	0.346341	0.25	21
wavelet-LLL_firstorder_MeanAbsoluteDeviation	0.320732	0.2	46
wavelet-LLL_firstorder_Median	0.103659	0.35	35
wavelet-LLL_firstorder_Minimum	0.22439	0.4	313
wavelet-LLL_firstorder_Range	0.323171	0.4	130
wavelet-LLL_firstorder_RobustMeanAbsoluteDeviation	0.4	0.3	70
wavelet-LLL_firstorder_RootMeanSquared	0.209756	0.35	20
wavelet-LLL_firstorder_Skewness	0.118293	0.2	120
wavelet-LLL_firstorder_TotalEnergy	0.414634	0.15	14
wavelet-LLL_firstorder_Uniformity	0.308537	0.3	219
wavelet-LLL_firstorder_Variance	0.285366	0.25	36
wavelet-LLL_glcm_Autocorrelation	0.162195	0.1	315
wavelet-LLL_glcm_ClusterProminence	0.320732	0.2	43
wavelet-LLL_glcm_ClusterShade	0.15122	0.1	72
wavelet-LLL_glcm_ClusterTendency	0.287805	0.25	43
wavelet-LLL_glcm_Contrast	0.203659	0.5	36
wavelet-LLL_glcm_Correlation	0.236585	0.25	64
wavelet-LLL_glcm_DifferenceAverage	0.319512	0.45	53
wavelet-LLL_glcm_DifferenceEntropy	0.213415	0.3	123
wavelet-LLL_glcm_DifferenceVariance	0.329268	0.25	42
wavelet-LLL_glcm_Id	0.341463	0.15	232
wavelet-LLL_glcm_Idm	0.291463	0.4	266
wavelet-LLL_glcm_Idmn	0.341463	0.3	111
wavelet-LLL_glcm_Idn	0.181707	0.5	129
wavelet-LLL_glcm_Imc1	0.296341	0.25	90
wavelet-LLL_glcm_Imc2	0.339024	0.35	95
wavelet-LLL_glcm_InverseVariance	0.241463	0.25	332
wavelet-LLL_glcm_JointAverage	0.209756	0.25	331
wavelet-LLL_glcm_JointEnergy	0.391463	0.25	211
wavelet-LLL_glcm_JointEntropy	0.335366	0.2	199
wavelet-LLL_glcm_MaximumProbability	0.276829	0.25	458
wavelet-LLL_glcm_SumEntropy	0.339024	0.1	175
wavelet-LLL_glcm_SumSquares	0.268293	0.25	38
wavelet-LLL_gldm_DependenceEntropy	0.191463	0.25	337
wavelet-LLL_gldm_DependenceNonUniformity	0.197561	0.25	609
wavelet-LLL_gldm_DependenceNonUniformityNormalized	0.242683	0.4	440
wavelet-LLL_gldm_DependenceVariance	0.285366	0.25	337
wavelet-LLL_gldm_GrayLevelNonUniformity	0.314634	0.25	110
wavelet-LLL_gldm_GrayLevelVariance	0.39878	0.2	37
wavelet-LLL_gldm_HighGrayLevelEmphasis	0.243902	0.2	292
wavelet-LLL_gldm_LargeDependenceEmphasis	0.263415	0.4	300
wavelet-LLL_gldm_LargeDependenceHighGrayLevelEmphasis	0.337805	0.05	357
wavelet-LLL_gldm_LargeDependenceLowGrayLevelEmphasis	0.263415	0.15	307
wavelet-LLL_gldm_LowGrayLevelEmphasis	0.196341	0.25	419
wavelet-LLL_gldm_SmallDependenceEmphasis	0.243902	0.3	397
wavelet-LLL_gldm_SmallDependenceHighGrayLevelEmphasis	0.230488	0.1	299
wavelet-LLL_gldm_SmallDependenceLowGrayLevelEmphasis	0.171951	0.4	466
wavelet-LLL_glrlm_GrayLevelNonUniformity	0.295122	0.3	105
wavelet-LLL_glrlm_GrayLevelNonUniformityNormalized	0.304878	0.2	223
wavelet-LLL_glrlm_GrayLevelVariance	0.196341	0.3	38
wavelet-LLL_glrlm_HighGrayLevelRunEmphasis	0.273171	0.15	295
wavelet-LLL_glrlm_LongRunEmphasis	0.231707	0.3	309
wavelet-LLL_glrlm_LongRunHighGrayLevelEmphasis	0.204878	0.15	313
wavelet-LLL_glrlm_LongRunLowGrayLevelEmphasis	0.208537	0.15	395
wavelet-LLL_glrlm_LowGrayLevelRunEmphasis	0.167073	0.25	426
wavelet-LLL_glrlm_RunEntropy	0.267073	0.2	231
wavelet-LLL_glrlm_RunLengthNonUniformity	0.281707	0.15	145
wavelet-LLL_glrlm_RunLengthNonUniformityNormalized	0.235366	0.2	355
wavelet-LLL_glrlm_RunPercentage	0.271951	0.25	330
wavelet-LLL_glrlm_RunVariance	0.226829	0.4	293
wavelet-LLL_glrlm_ShortRunEmphasis	0.260976	0.25	336
wavelet-LLL_glrlm_ShortRunHighGrayLevelEmphasis	0.27561	0.15	294
wavelet-LLL_glrlm_ShortRunLowGrayLevelEmphasis	0.226829	0.3	432
wavelet-LLL_glszm_GrayLevelNonUniformity	0.27561	0.45	190
wavelet-LLL_glszm_GrayLevelNonUniformityNormalized	0.297561	0.45	231
wavelet-LLL_glszm_GrayLevelVariance	0.323171	0.15	50
wavelet-LLL_glszm_HighGrayLevelZoneEmphasis	0.285366	0.1	303
wavelet-LLL_glszm_LargeAreaEmphasis	0.242683	0.45	273
wavelet-LLL_glszm_LargeAreaHighGrayLevelEmphasis	0.209756	0.1	295
wavelet-LLL_glszm_LargeAreaLowGrayLevelEmphasis	0.269512	0.15	316
wavelet-LLL_glszm_LowGrayLevelZoneEmphasis	0.241463	0.1	435
wavelet-LLL_glszm_SizeZoneNonUniformity	0.192683	0.25	583
wavelet-LLL_glszm_SizeZoneNonUniformityNormalized	0.235366	0.3	430
wavelet-LLL_glszm_SmallAreaEmphasis	0.20122	0.35	397
wavelet-LLL_glszm_SmallAreaHighGrayLevelEmphasis	0.245122	0.15	298
wavelet-LLL_glszm_SmallAreaLowGrayLevelEmphasis	0.220732	0.1	487
wavelet-LLL_glszm_ZoneEntropy	0.320732	0.2	342
wavelet-LLL_glszm_ZonePercentage	0.241463	0.25	371
wavelet-LLL_glszm_ZoneVariance	0.245122	0.4	246
wavelet-LLL_ngtdm_Busyness	0.226829	0.2	264
wavelet-LLL_ngtdm_Coarseness	0.217073	0.2	248
wavelet-LLL_ngtdm_Complexity	0.268293	0.1	75
wavelet-LLL_ngtdm_Contrast	0.304878	0.35	96
wavelet-LLL_ngtdm_Strength	0.231707	0.2	121
